# Supplementary material for: 4-Methyl­pyridinium 4-hy­droxy­benzoate
Source: Acta Crystallogr Sect E Struct Rep Online. 2013 Jan 23;69(Pt 2):o279. doi: 10.1107/S1600536813001785 (PMC3569806; doi:10.1107/S1600536813001785)
Supplement: Supplementary file 1 [file e-69-0o279-sup1.cif]

##############################################################################
#                                                                            #
# This CIF contains the data in a paper accepted for publication in          #
# Acta Crystallographica Section E. It conforms to the requirements of       #
# Notes for Authors for Acta Crystallographica Section E, and has been       #
# peer reviewed under the auspices of the IUCr Commission on Journals.       #
#                                                                            #
# Full details of the Crystallographic Information File format               #
# are given in the paper "The Crystallographic Information File (CIF):       #
# a New Standard Archive File for Crystallography" by S. R. Hall, F. H.      #
# Allen and I. D. Brown [Acta Cryst. (1991), A47, 655-685].                  #
#                                                                            #
# The current version of the core CIF dictionary is obtainable from          #
# ftp://ftp.iucr.org/pub/cif_core.dic.                                       #
#                                                                            #
# Software is freely available for graphical display of the structure(s)     #
# in this CIF. For information consult the CIF software page                 #
# http://www.iucr.org/resources/cif/software.                                #
#                                                                            #
# This file may be used for bona fide research purposes within the           #
# scientific community so long as proper attribution is given to the journal # 
# article from which it was obtained.                                        #
#                                                                            #
##############################################################################
data_I
_audit_creation_method     'SHELXL97'
_chemical_name_systematic
;
4-Methylpyridinium 4-hydroxybenzoate
;
_chemical_name_common     ?
_chemical_formula_moiety     'C6 H8 N +, C7 H5 O3 -'
_chemical_formula_sum     'C13 H13 N O3'
_chemical_formula_iupac     'C6 H8 N +, C7 H5 O3 -'
_chemical_formula_weight     231.24
_chemical_melting_point_gt     470.4
_chemical_melting_point_lt     481.2
_symmetry_cell_setting     monoclinic
_symmetry_space_group_name_H-M     'P 21/c'
_symmetry_space_group_name_Hall     '-P 2ybc'
loop_
    _symmetry_equiv_pos_as_xyz
    'x, y, z'
    '-x, y+1/2, -z+1/2'
    '-x, -y, -z'
    'x, -y-1/2, z-1/2'
_cell_length_a     7.479(5)
_cell_length_b     11.671(4)
_cell_length_c     13.520(5)
_cell_angle_alpha     90.00
_cell_angle_beta     100.217(5)
_cell_angle_gamma     90.00
_cell_volume     1161.4(10)
_cell_formula_units_Z     4
_cell_measurement_reflns_used     7082
_cell_measurement_theta_min     2.3
_cell_measurement_theta_max     27.1
_cell_measurement_temperature     295(2)
_exptl_crystal_description     'block'
_exptl_crystal_colour     'colourless'
_exptl_crystal_size_max     0.24
_exptl_crystal_size_mid     0.20
_exptl_crystal_size_min     0.18
_exptl_crystal_density_diffrn     1.322
_exptl_crystal_density_meas     ?
_exptl_crystal_density_method     'not measured'
_exptl_crystal_F_000     488
_exptl_absorpt_coefficient_mu     0.095
_exptl_absorpt_correction_type     multi-scan
_exptl_absorpt_process_details     '(<i>SADABS</i>; Sheldrick, 1996)'
_exptl_absorpt_correction_T_min     0.9776
_exptl_absorpt_correction_T_max     0.9832
_diffrn_ambient_temperature     295(2)
_diffrn_radiation_type     'MoK\a'
_diffrn_radiation_wavelength     0.71073
_diffrn_radiation_source     'fine--focus sealed tube'
_diffrn_radiation_monochromator     'graphite'
_diffrn_measurement_device_type     'Bruker Kappa APEXII CCD'
_diffrn_measurement_method     '\w and \f scans'
_diffrn_detector_area_resol_mean     ?
_diffrn_reflns_number     11741
_diffrn_reflns_av_R_equivalents     0.0286
_diffrn_reflns_av_sigmaI/netI     0.0224
_diffrn_reflns_theta_min     2.32
_diffrn_reflns_theta_max     27.15
_diffrn_reflns_theta_full     27.15
_diffrn_measured_fraction_theta_max     0.997
_diffrn_measured_fraction_theta_full     0.997
_diffrn_reflns_limit_h_min     -9
_diffrn_reflns_limit_h_max     9
_diffrn_reflns_limit_k_min     -14
_diffrn_reflns_limit_k_max     8
_diffrn_reflns_limit_l_min     -17
_diffrn_reflns_limit_l_max     17
_diffrn_standards_number     0
_diffrn_standards_interval_count     ?
_diffrn_standards_interval_time     0
_diffrn_standards_decay_%     ?
_refine_special_details
;
 Refinement of <i>F</i>^2^ against ALL reflections. The weighted
 <i>R</i>--factor <i>wR</i> and goodness of fit <i>S</i> are based on
 <i>F</i>^2^, conventional <i>R</i>--factors <i>R</i> are based on <i>F</i>,
 with <i>F</i> set to zero for negative <i>F</i>^2^. The threshold expression
 of <i>F</i>^2^ > \s(<i>F</i>^2^) is used only for calculating
 <i>R</i>--factors(gt) <i>etc</i>. and is not relevant to the choice of
 reflections for refinement. <i>R</i>--factors based on <i>F</i>^2^ are
 statistically about twice as large as those based on <i>F</i>, and
 <i>R</i>--factors based on ALL data will be even larger.
;
_reflns_number_total     2564
_reflns_number_gt     1939
_reflns_threshold_expression     >2\s(I)
_refine_ls_structure_factor_coef     Fsqd
_refine_ls_matrix_type     full
_refine_ls_R_factor_all     0.0609
_refine_ls_R_factor_gt     0.0434
_refine_ls_wR_factor_gt     0.1148
_refine_ls_wR_factor_ref     0.1277
_refine_ls_goodness_of_fit_ref     1.056
_refine_ls_restrained_S_all     1.056
_refine_ls_number_reflns     2564
_refine_ls_number_parameters     156
_refine_ls_number_restraints     0
_refine_ls_hydrogen_treatment     constr
_refine_ls_weighting_scheme     calc
_refine_ls_weighting_details
         'calc w=1/[\s^2^(Fo^2^)+(0.0580P)^2^+0.3003P] where P=(Fo^2^+2Fc^2^)/3'
_atom_sites_solution_hydrogens     geom
_atom_sites_solution_primary     direct
_atom_sites_solution_secondary     difmap
_refine_ls_shift/su_max     0.000
_refine_ls_shift/su_mean     0.000
_refine_diff_density_max     0.381
_refine_diff_density_min     -0.340
_refine_ls_extinction_method     '<i>SHELXL97</i> (Sheldrick, 2008)'
_refine_ls_extinction_coef     0.010(2)
_refine_ls_extinction_expression
                                  'Fc^*^=kFc[1+0.001xFc^2^\l^3^/sin(2\q)]^-1/4^'
loop_
    _atom_type_symbol
    _atom_type_description
    _atom_type_scat_dispersion_real
    _atom_type_scat_dispersion_imag
    _atom_type_scat_source
    'C' 'C' 0.0033 0.0016
                         'International Tables Vol C Tables 4.2.6.8 and 6.1.1.4'
    'H' 'H' 0.0000 0.0000
                         'International Tables Vol C Tables 4.2.6.8 and 6.1.1.4'
    'N' 'N' 0.0061 0.0033
                         'International Tables Vol C Tables 4.2.6.8 and 6.1.1.4'
    'O' 'O' 0.0106 0.0060
                         'International Tables Vol C Tables 4.2.6.8 and 6.1.1.4'
_computing_data_collection     '<i>APEX2</i> (Bruker, 2004)'
_computing_cell_refinement     '<i>SAINT</i> (Bruker, 2004)'
_computing_data_reduction     '<i>SAINT</i> (Bruker, 2004)'
_computing_structure_solution     '<i>SHELXS97</i> (Sheldrick, 2008)'
_computing_structure_refinement     '<i>SHELXL97</i> (Sheldrick, 2008)'
_computing_molecular_graphics     '<i>PLATON</i> (Spek, 2009)'
_computing_publication_material     '<i>SHELXL97</i> (Sheldrick, 2008)'
loop_
    _atom_site_type_symbol
    _atom_site_label
    _atom_site_fract_x
    _atom_site_fract_y
    _atom_site_fract_z
    _atom_site_U_iso_or_equiv
    _atom_site_adp_type
    _atom_site_calc_flag
    _atom_site_refinement_flags
    _atom_site_occupancy
    _atom_site_symmetry_multiplicity
    _atom_site_disorder_assembly
    _atom_site_disorder_group
    O O1 0.55020(18) 0.18454(10) 0.02055(8) 0.0578(4) Uani d . 1 1 . .
    H H1 0.5981 0.2464 0.0131 0.087 Uiso d R 1 1 . .
    O O2 0.7215(2) 0.11967(10) 0.49538(9) 0.0599(4) Uani d . 1 1 . .
    O O3 0.71511(18) -0.05893(9) 0.44053(8) 0.0563(4) Uani d . 1 1 . .
    C C1 0.5832(2) 0.15548(13) 0.11952(11) 0.0396(4) Uani d . 1 1 . .
    C C2 0.5407(2) 0.04549(13) 0.14510(11) 0.0435(4) Uani d . 1 1 . .
    H H2 0.4883 -0.0056 0.0955 0.052 Uiso calc R 1 1 . .
    C C3 0.5761(2) 0.01174(12) 0.24435(11) 0.0394(4) Uani d . 1 1 . .
    H H3 0.5492 -0.0628 0.2612 0.047 Uiso calc R 1 1 . .
    C C4 0.6512(2) 0.08716(12) 0.31929(10) 0.0356(3) Uani d . 1 1 . .
    C C5 0.6894(2) 0.19833(12) 0.29287(11) 0.0394(4) Uani d . 1 1 . .
    H H5 0.7375 0.2503 0.3427 0.047 Uiso calc R 1 1 . .
    C C6 0.6571(2) 0.23261(13) 0.19390(11) 0.0397(4) Uani d . 1 1 . .
    H H6 0.6846 0.3070 0.1769 0.048 Uiso calc R 1 1 . .
    C C7 0.6972(2) 0.05049(13) 0.42610(11) 0.0412(4) Uani d . 1 1 . .
    N N1 0.18709(19) 0.10699(12) 0.37067(10) 0.0475(4) Uani d . 1 1 . .
    H H1A 0.2170 0.0966 0.4344 0.057 Uiso d R 1 1 . .
    C C8 0.2266(2) 0.20451(14) 0.32853(13) 0.0490(4) Uani d . 1 1 . .
    H H8 0.2872 0.2617 0.3692 0.059 Uiso calc R 1 1 . .
    C C9 0.1813(2) 0.22368(14) 0.22732(12) 0.0473(4) Uani d . 1 1 . .
    H H9 0.2099 0.2933 0.2005 0.057 Uiso calc R 1 1 . .
    C C10 0.0932(2) 0.13982(14) 0.16510(11) 0.0446(4) Uani d . 1 1 . .
    C C11 0.0517(2) 0.03949(14) 0.20988(13) 0.0480(4) Uani d . 1 1 . .
    H H11 -0.0091 -0.0190 0.1709 0.058 Uiso calc R 1 1 . .
    C C12 0.1000(2) 0.02581(14) 0.31174(13) 0.0478(4) Uani d . 1 1 . .
    H H12 0.0710 -0.0424 0.3407 0.057 Uiso calc R 1 1 . .
    C C13 0.0475(3) 0.15746(19) 0.05391(14) 0.0686(6) Uani d . 1 1 . .
    H H13A 0.0259 0.2374 0.0398 0.103 Uiso calc R 1 1 . .
    H H13B -0.0596 0.1145 0.0272 0.103 Uiso calc R 1 1 . .
    H H13C 0.1469 0.1318 0.0234 0.103 Uiso calc R 1 1 . .
loop_
    _atom_site_aniso_label
    _atom_site_aniso_U_11
    _atom_site_aniso_U_22
    _atom_site_aniso_U_33
    _atom_site_aniso_U_12
    _atom_site_aniso_U_13
    _atom_site_aniso_U_23
    O1 0.0913(9) 0.0446(7) 0.0328(6) -0.0132(6) -0.0014(6) 0.0060(5)
    O2 0.1019(10) 0.0430(7) 0.0334(6) 0.0124(6) 0.0079(6) -0.0037(5)
    O3 0.0980(10) 0.0342(6) 0.0363(6) 0.0073(6) 0.0106(6) 0.0038(5)
    C1 0.0502(9) 0.0365(8) 0.0309(7) 0.0008(6) 0.0040(6) 0.0032(6)
    C2 0.0561(9) 0.0357(8) 0.0363(8) -0.0062(7) 0.0014(7) -0.0028(6)
    C3 0.0509(9) 0.0283(7) 0.0391(8) -0.0019(6) 0.0081(7) 0.0025(6)
    C4 0.0440(8) 0.0316(7) 0.0320(7) 0.0046(6) 0.0091(6) 0.0012(6)
    C5 0.0520(9) 0.0325(8) 0.0339(8) -0.0003(6) 0.0085(6) -0.0050(6)
    C6 0.0537(9) 0.0282(7) 0.0383(8) -0.0022(6) 0.0106(7) 0.0016(6)
    C7 0.0554(9) 0.0357(8) 0.0343(8) 0.0052(7) 0.0123(7) -0.0005(6)
    N1 0.0592(9) 0.0506(8) 0.0323(7) 0.0066(6) 0.0073(6) 0.0070(6)
    C8 0.0561(10) 0.0450(9) 0.0441(9) -0.0015(7) 0.0036(7) -0.0009(7)
    C9 0.0550(10) 0.0417(9) 0.0454(9) -0.0008(7) 0.0089(7) 0.0087(7)
    C10 0.0468(9) 0.0502(10) 0.0365(8) 0.0059(7) 0.0068(7) 0.0045(7)
    C11 0.0544(10) 0.0446(9) 0.0440(9) -0.0011(7) 0.0057(7) -0.0018(7)
    C12 0.0563(10) 0.0415(9) 0.0474(9) 0.0016(7) 0.0138(8) 0.0070(7)
    C13 0.0898(15) 0.0731(13) 0.0400(10) 0.0027(11) 0.0039(9) 0.0092(9)
_geom_special_details
;
 All s.u.'s (except the s.u. in the dihedral angle between two l.s. planes)
 are estimated using the full covariance matrix. The cell s.u.'s are taken
 into account individually in the estimation of s.u.'s in distances, angles
 and torsion angles; correlations between s.u.'s in cell parameters are only
 used when they are defined by crystal symmetry. An approximate (isotropic)
 treatment of cell s.u.'s is used for estimating s.u.'s involving l.s. planes.
;
loop_
    _geom_bond_atom_site_label_1
    _geom_bond_atom_site_label_2
    _geom_bond_site_symmetry_2
    _geom_bond_distance
    _geom_bond_publ_flag
    O1 C1 . 1.3599(18) ?
    O1 H1 . 0.8200 ?
    O2 C7 . 1.2255(19) ?
    O3 C7 . 1.2953(19) ?
    C1 C2 . 1.381(2) ?
    C1 C6 . 1.389(2) ?
    C2 C3 . 1.378(2) ?
    C2 H2 . 0.9300 ?
    C3 C4 . 1.384(2) ?
    C3 H3 . 0.9300 ?
    C4 C5 . 1.389(2) ?
    C4 C7 . 1.487(2) ?
    C5 C6 . 1.376(2) ?
    C5 H5 . 0.9300 ?
    C6 H6 . 0.9300 ?
    N1 C8 . 1.329(2) ?
    N1 C12 . 1.331(2) ?
    N1 H1A . 0.8600 ?
    C8 C9 . 1.369(2) ?
    C8 H8 . 0.9300 ?
    C9 C10 . 1.379(2) ?
    C9 H9 . 0.9300 ?
    C10 C11 . 1.379(2) ?
    C10 C13 . 1.496(2) ?
    C11 C12 . 1.370(2) ?
    C11 H11 . 0.9300 ?
    C12 H12 . 0.9300 ?
    C13 H13A . 0.9600 ?
    C13 H13B . 0.9600 ?
    C13 H13C . 0.9600 ?
loop_
    _geom_angle_atom_site_label_1
    _geom_angle_atom_site_label_2
    _geom_angle_atom_site_label_3
    _geom_angle_site_symmetry_1
    _geom_angle_site_symmetry_3
    _geom_angle
    _geom_angle_publ_flag
    C1 O1 H1 . . 109.5 ?
    O1 C1 C2 . . 117.94(13) ?
    O1 C1 C6 . . 122.02(14) ?
    C2 C1 C6 . . 120.05(14) ?
    C3 C2 C1 . . 119.75(14) ?
    C3 C2 H2 . . 120.1 ?
    C1 C2 H2 . . 120.1 ?
    C2 C3 C4 . . 120.93(14) ?
    C2 C3 H3 . . 119.5 ?
    C4 C3 H3 . . 119.5 ?
    C3 C4 C5 . . 118.77(13) ?
    C3 C4 C7 . . 121.46(13) ?
    C5 C4 C7 . . 119.74(13) ?
    C6 C5 C4 . . 120.85(14) ?
    C6 C5 H5 . . 119.6 ?
    C4 C5 H5 . . 119.6 ?
    C5 C6 C1 . . 119.62(14) ?
    C5 C6 H6 . . 120.2 ?
    C1 C6 H6 . . 120.2 ?
    O2 C7 O3 . . 122.48(15) ?
    O2 C7 C4 . . 122.01(14) ?
    O3 C7 C4 . . 115.47(13) ?
    C8 N1 C12 . . 118.37(14) ?
    C8 N1 H1A . . 120.8 ?
    C12 N1 H1A . . 120.8 ?
    N1 C8 C9 . . 122.28(16) ?
    N1 C8 H8 . . 118.9 ?
    C9 C8 H8 . . 118.9 ?
    C8 C9 C10 . . 120.04(15) ?
    C8 C9 H9 . . 120.0 ?
    C10 C9 H9 . . 120.0 ?
    C11 C10 C9 . . 117.07(15) ?
    C11 C10 C13 . . 121.95(16) ?
    C9 C10 C13 . . 120.97(16) ?
    C12 C11 C10 . . 120.06(16) ?
    C12 C11 H11 . . 120.0 ?
    C10 C11 H11 . . 120.0 ?
    N1 C12 C11 . . 122.17(15) ?
    N1 C12 H12 . . 118.9 ?
    C11 C12 H12 . . 118.9 ?
    C10 C13 H13A . . 109.5 ?
    C10 C13 H13B . . 109.5 ?
    H13A C13 H13B . . 109.5 ?
    C10 C13 H13C . . 109.5 ?
    H13A C13 H13C . . 109.5 ?
    H13B C13 H13C . . 109.5 ?
loop_
    _geom_torsion_atom_site_label_1
    _geom_torsion_atom_site_label_2
    _geom_torsion_atom_site_label_3
    _geom_torsion_atom_site_label_4
    _geom_torsion_site_symmetry_1
    _geom_torsion_site_symmetry_2
    _geom_torsion_site_symmetry_3
    _geom_torsion_site_symmetry_4
    _geom_torsion
    _geom_torsion_publ_flag
    O1 C1 C2 C3 . . . . 178.41(14) ?
    C6 C1 C2 C3 . . . . -1.7(2) ?
    C1 C2 C3 C4 . . . . 1.1(2) ?
    C2 C3 C4 C5 . . . . 0.4(2) ?
    C2 C3 C4 C7 . . . . -177.46(14) ?
    C3 C4 C5 C6 . . . . -1.4(2) ?
    C7 C4 C5 C6 . . . . 176.54(14) ?
    C4 C5 C6 C1 . . . . 0.8(2) ?
    O1 C1 C6 C5 . . . . -179.34(14) ?
    C2 C1 C6 C5 . . . . 0.7(2) ?
    C3 C4 C7 O2 . . . . -162.01(16) ?
    C5 C4 C7 O2 . . . . 20.1(2) ?
    C3 C4 C7 O3 . . . . 20.0(2) ?
    C5 C4 C7 O3 . . . . -157.84(15) ?
    C12 N1 C8 C9 . . . . -0.1(2) ?
    N1 C8 C9 C10 . . . . -0.7(3) ?
    C8 C9 C10 C11 . . . . 1.2(2) ?
    C8 C9 C10 C13 . . . . -178.06(16) ?
    C9 C10 C11 C12 . . . . -0.9(2) ?
    C13 C10 C11 C12 . . . . 178.39(17) ?
    C8 N1 C12 C11 . . . . 0.5(2) ?
    C10 C11 C12 N1 . . . . 0.0(3) ?
loop_
    _geom_hbond_atom_site_label_D
    _geom_hbond_atom_site_label_H
    _geom_hbond_atom_site_label_A
    _geom_hbond_site_symmetry_A
    _geom_hbond_distance_DH
    _geom_hbond_distance_HA
    _geom_hbond_distance_DA
    _geom_hbond_angle_DHA
    _geom_hbond_publ_flag
    O1 H1 O2 4_565 0.82 1.85 2.6707(19) 176 y
    N1 H1A O3 3_656 0.86 1.73 2.5889(19) 173 y
    C2 H2 O1 3_655 0.93 2.60 3.485(2) 160 y
_iucr_refine_instructions_details
;
TITL I in P2(1)/c
CELL  0.71073   7.4790  11.6710  13.5200   90.000  100.217   90.000
ZERR     4.00   0.0050   0.0040   0.0050    0.000    0.005    0.000
LATT   1
SYMM  - X, 1/2 + Y, 1/2 - Z
SFAC  C    H    N    O
UNIT  52   52   4    12
MERG   2
FMAP   2
PLAN   20
ACTA
BOND   $H
CONF
SIZE  0.18 0.20 0.24
TEMP 22
HTAB O1 O2_$1
EQIV $1 x,1/2-y,-1/2+z
HTAB N1 O3_$2
EQIV $2 1-x,-y,1-z
HTAB C2 O1_$3
EQIV $3 1-x,-y,-z
L.S.  4
WGHT    0.058000    0.300300
EXTI    0.010322
FVAR       0.57010
O1    4    0.550204    0.184543    0.020550    11.00000    0.09134    0.04460 =
         0.03276    0.00605   -0.00144   -0.01318
AFIX   3
H1    2    0.598124    0.246393    0.013110    11.00000   -1.50000
AFIX   0
O2    4    0.721474    0.119671    0.495381    11.00000    0.10190    0.04299 =
         0.03337   -0.00366    0.00795    0.01237
O3    4    0.715106   -0.058934    0.440534    11.00000    0.09795    0.03424 =
         0.03625    0.00376    0.01059    0.00732
C1    1    0.583195    0.155482    0.119521    11.00000    0.05024    0.03648 =
         0.03087    0.00315    0.00398    0.00083
C2    1    0.540661    0.045493    0.145098    11.00000    0.05614    0.03571 =
         0.03630   -0.00279    0.00144   -0.00618
AFIX  43
H2    2    0.488279   -0.005602    0.095540    11.00000   -1.20000
AFIX   0
C3    1    0.576137    0.011737    0.244348    11.00000    0.05090    0.02834 =
         0.03911    0.00248    0.00814   -0.00193
AFIX  43
H3    2    0.549224   -0.062776    0.261189    11.00000   -1.20000
AFIX   0
C4    1    0.651238    0.087164    0.319287    11.00000    0.04404    0.03158 =
         0.03199    0.00124    0.00906    0.00462
C5    1    0.689434    0.198333    0.292873    11.00000    0.05198    0.03252 =
         0.03393   -0.00503    0.00847   -0.00032
AFIX  43
H5    2    0.737483    0.250290    0.342708    11.00000   -1.20000
AFIX   0
C6    1    0.657100    0.232606    0.193903    11.00000    0.05367    0.02818 =
         0.03829    0.00156    0.01062   -0.00218
AFIX  43
H6    2    0.684567    0.306969    0.176919    11.00000   -1.20000
AFIX   0
C7    1    0.697170    0.050491    0.426100    11.00000    0.05537    0.03570 =
         0.03427   -0.00052    0.01232    0.00516
N1    3    0.187086    0.106986    0.370674    11.00000    0.05922    0.05059 =
         0.03233    0.00702    0.00730    0.00659
AFIX   3
H1A   2    0.216996    0.096596    0.434445    11.00000   -1.20000
AFIX   0
C8    1    0.226648    0.204505    0.328530    11.00000    0.05608    0.04501 =
         0.04406   -0.00091    0.00359   -0.00151
AFIX  43
H8    2    0.287242    0.261672    0.369234    11.00000   -1.20000
AFIX   0
C9    1    0.181293    0.223678    0.227320    11.00000    0.05495    0.04167 =
         0.04540    0.00868    0.00888   -0.00085
AFIX  43
H9    2    0.209884    0.293281    0.200471    11.00000   -1.20000
AFIX   0
C10   1    0.093190    0.139822    0.165100    11.00000    0.04679    0.05021 =
         0.03655    0.00447    0.00680    0.00595
C11   1    0.051732    0.039493    0.209876    11.00000    0.05440    0.04461 =
         0.04401   -0.00184    0.00574   -0.00115
AFIX  43
H11   2   -0.009077   -0.018950    0.170888    11.00000   -1.20000
AFIX   0
C12   1    0.100018    0.025805    0.311740    11.00000    0.05626    0.04152 =
         0.04743    0.00703    0.01377    0.00164
AFIX  43
H12   2    0.071025   -0.042450    0.340691    11.00000   -1.20000
AFIX   0
C13   1    0.047507    0.157456    0.053913    11.00000    0.08983    0.07306 =
         0.04000    0.00918    0.00391    0.00272
AFIX 137
H13A  2    0.025928    0.237387    0.039841    11.00000   -1.50000
H13B  2   -0.059628    0.114478    0.027165    11.00000   -1.50000
H13C  2    0.146897    0.131823    0.023360    11.00000   -1.50000
HKLF 4
REM  I in P2(1)/c
REM R1 =  0.0434 for   1939 Fo > 4sig(Fo)  and  0.0609 for all   2564 data
REM    156 parameters refined using      0 restraints
END
WGHT      0.0581      0.3006
REM Highest difference peak  0.381,  deepest hole -0.340,  1-sigma level  0.038
Q1    1   0.2628  0.0810  0.4947  11.00000  0.05    0.38
Q2    1   0.6613  0.0786  0.3669  11.00000  0.05    0.23
Q3    1   0.6225  0.1481  0.3103  11.00000  0.05    0.19
Q4    1   0.1638  0.2196  0.0312  11.00000  0.05    0.17
Q5    1   0.0840  0.0930  0.0162  11.00000  0.05    0.17
;
data_global
_journal_date_recd_electronic     2012-12-24
_journal_date_accepted     2013-01-17
_journal_name_full     'Acta Crystallographica, Section E'
_journal_year     2013
_journal_volume     69
_journal_issue      2
_journal_page_first     o279
_journal_page_last     o279
_journal_paper_category     QO
_journal_paper_doi     10.1107/S1600536813001785
_journal_coeditor_code     RK2392
_publ_contact_author_name     'G. Chakkaravarthi'
_publ_contact_author_address
;
Department of Physics
CPCL Polytechnic College
Chennai 600 068
India
;
_publ_contact_author_email
                            'chakkaravarthi_2005@yahoo.com, mohan66@hotmail.com'
_publ_contact_author_fax     ?
_publ_contact_author_phone     '09940334668'
_publ_section_title
;
4-Methylpyridinium 4-hydroxybenzoate
;
loop_
    _publ_author_name
    _publ_author_address
    'S. Sudhahar'
;
Department of Physics,
Presidency College,
Chennai 600 005,
India
;
    'M. Krishnakumar'
;
Department of Physics,
Presidency College,
Chennai 600 005,
India
;
    'B. M. Sornamurthy'
;
Department of Physics,
Presidency College,
Chennai 600 005,
India
;
    'G. Chakkaravarthi'
;
Department of Physics,
CPCL Polytechnic College,
Chennai 600 068,
India
;
    'R. Mohankumar'
;
Department of Physics,
Presidency College,
Chennai 600 005
India
;
