# Supplementary material for: 4-Methyl­pyridinium 4-hy­droxy­benzoate
Source: Acta Crystallogr Sect E Struct Rep Online. 2013 Jan 23;69(Pt 2):o279. doi: 10.1107/S1600536813001785 (PMC3569806; doi:10.1107/S1600536813001785)
Supplement: Supplementary file 2 [file e-69-0o279-Isup2.hkl]

#
# h,k,l, Fc-squared, Fo-squared, sigma(Fo-squared) and status flag
#
data_I
_shelx_title ' SOR in P2(1)/c              New: P21/c'
_shelx_refln_list_code          4
_shelx_F_calc_maximum      189.64
_exptl_crystal_F_000       488.00
_reflns_d_resolution_high  0.7788
 
loop_
 _symmetry_equiv_pos_as_xyz
 'x, y, z'
 '-x, y+1/2, -z+1/2'
 '-x, -y, -z'
 'x, -y-1/2, z-1/2'
 
_cell_length_a     7.4790
_cell_length_b    11.6710
_cell_length_c    13.5200
_cell_angle_alpha  90.000
_cell_angle_beta  100.217
_cell_angle_gamma  90.000
 
_shelx_F_squared_multiplier     1.000
 
loop_
 _refln_index_h
 _refln_index_k
 _refln_index_l
 _refln_F_squared_calc
 _refln_F_squared_meas
 _refln_F_squared_sigma
 _refln_observed_status
   1   0   0     1212.82     1285.80     14.43 o
   2   0   0      881.09      938.11     11.12 o
   3   0   0      435.43      482.32      7.96 o
   4   0   0       45.93       21.75      2.88 o
   5   0   0      127.16      127.97      4.24 o
   6   0   0       22.26       20.01      1.73 o
   7   0   0        0.06       -0.65      1.26 o
   8   0   0      139.86      145.88      5.89 o
   9   0   0       11.64        9.47      2.40 o
   1   1   0       43.69       56.91      0.77 o
   2   1   0    14596.42    14451.07    119.06 o
   3   1   0      260.75      248.59      3.25 o
   4   1   0      114.50      104.82      2.79 o
   5   1   0       13.17       11.34      1.03 o
   6   1   0      200.98      196.77      3.53 o
   7   1   0       10.47       11.14      1.34 o
   8   1   0        0.29        0.21      1.11 o
   9   1   0        1.25        1.11      1.36 o
   0   2   0      154.05      176.96      4.90 o
   1   2   0       41.85       36.11      0.49 o
   2   2   0      995.48      950.76     10.00 o
   3   2   0       51.45       65.17      1.33 o
   4   2   0        0.04       -0.53      0.53 o
   5   2   0      140.45      142.33      2.63 o
   6   2   0       57.07       53.01      1.97 o
   7   2   0       16.36       16.99      1.54 o
   8   2   0        0.68        0.16      1.11 o
   9   2   0        0.86        0.66      1.61 o
   1   3   0       15.76       14.05      0.40 o
   2   3   0      383.24      390.99      3.60 o
   3   3   0      159.59      171.34      2.46 o
   4   3   0      153.49      168.86      2.53 o
   5   3   0        0.43        0.02      0.46 o
   6   3   0        0.91       -0.67      0.67 o
   7   3   0        0.03       -0.76      0.76 o
   8   3   0        0.01       -0.46      1.24 o
   9   3   0        2.15        1.05      1.59 o
   0   4   0       86.03       85.22      2.42 o
   1   4   0      229.79      204.00      3.20 o
   2   4   0      139.23      121.08      1.33 o
   3   4   0        0.07       -0.01      0.25 o
   4   4   0        0.19       -0.03      0.39 o
   5   4   0        0.24       -0.39      0.45 o
   6   4   0        5.89        3.46      0.83 o
   7   4   0        0.31        0.23      0.94 o
   8   4   0        2.35        2.22      1.47 o
   9   4   0        1.37        3.05      2.08 o
   1   5   0      162.84      194.59      3.30 o
   2   5   0       29.60       28.02      0.64 o
   3   5   0      101.74      110.33      1.49 o
   4   5   0       49.92       51.85      1.18 o
   5   5   0       70.83       69.44      1.46 o
   6   5   0        0.99       -0.59      0.73 o
   7   5   0       12.10       13.99      1.35 o
   8   5   0       36.88       39.47      2.50 o
   0   6   0        3.33        0.72      0.54 o
   1   6   0        0.89        0.83      0.52 o
   2   6   0     1850.95     1893.36     16.91 o
   3   6   0      136.83      141.66      1.72 o
   4   6   0        1.98        1.72      0.42 o
   5   6   0        6.90        7.36      0.69 o
   6   6   0      264.39      274.19      4.79 o
   7   6   0       33.02       34.35      1.81 o
   8   6   0        1.76        0.88      1.21 o
   1   7   0       12.24       14.33      0.84 o
   2   7   0       95.65      119.08      4.32 o
   3   7   0       51.18       56.16      1.33 o
   4   7   0      745.32      735.68      6.81 o
   5   7   0        6.73        7.09      0.74 o
   6   7   0       47.41       52.26      1.97 o
   7   7   0       30.36       30.95      1.75 o
   8   7   0        5.01        2.45      1.37 o
   0   8   0      108.56      138.45      6.42 o
   1   8   0      222.59      215.70      3.79 o
   2   8   0        0.04        1.62      0.67 o
   3   8   0       28.22       28.64      1.27 o
   4   8   0       93.81       95.12      2.21 o
   5   8   0       44.86       50.51      1.46 o
   6   8   0        9.96        9.01      1.10 o
   7   8   0        2.47        2.28      1.02 o
   1   9   0        0.00        0.00      0.50 o
   2   9   0       87.00       80.96      2.70 o
   3   9   0      132.18      133.49      3.74 o
   4   9   0      198.62      190.55      3.55 o
   5   9   0        8.54        9.18      1.37 o
   6   9   0        0.49        0.55      0.60 o
   7   9   0        0.84       -0.86      0.86 o
   0  10   0       21.03       20.68      2.95 o
   1  10   0       19.05       16.88      1.03 o
   2  10   0       75.78       79.71      2.64 o
   3  10   0       29.98       26.09      2.64 o
   4  10   0        0.01        0.82      1.01 o
   5  10   0       28.20       26.65      1.31 o
   6  10   0       16.49       13.57      1.50 o
   1  11   0        0.01       -0.93      0.93 o
   2  11   0       58.16       51.93      5.03 o
   3  11   0       15.14       16.38      1.59 o
   4  11   0       44.33       45.05      2.54 o
   5  11   0        3.40        7.72      1.55 o
   6  11   0       33.87       39.44      3.04 o
   0  12   0      114.35      106.68      6.59 o
   1  12   0       35.38       36.63      3.92 o
   2  12   0       54.68       56.49      2.78 o
   3  12   0        3.39        4.57      1.15 o
   4  12   0       70.11       80.21      3.39 o
   5  12   0       36.82       36.98      3.47 o
   1  13   0       19.85       21.69      3.91 o
   2  13   0       19.29       21.04      2.85 o
   3  13   0        5.29        4.58      1.98 o
   4  13   0        7.28       10.65      2.46 o
   0  14   0        1.04        2.37      2.71 o
   1  14   0        0.08       -1.17      2.37 o
   2  14   0        7.76        8.77      3.48 o
   3  14   0        0.35        3.45      1.90 o
  -9   1   1        0.07       -0.60      1.31 o
  -8   1   1        2.01        1.36      1.44 o
  -7   1   1       24.50       22.07      1.65 o
  -6   1   1       23.12       20.96      1.24 o
  -5   1   1      136.98      148.83      2.72 o
  -4   1   1       29.34       23.01      0.94 o
  -3   1   1      392.06      391.66      3.85 o
  -2   1   1    35961.86    37224.10    455.26 o
  -1   1   1      126.11      119.63      1.44 o
   0   1   1     1443.06     1228.56     16.02 o
   1   1   1       68.70       94.51      1.19 o
   2   1   1       24.90       17.04      0.64 o
   3   1   1      617.51      645.55      6.73 o
   4   1   1      319.13      319.14      4.26 o
   5   1   1       80.37       80.70      2.34 o
   6   1   1      181.55      184.78      4.11 o
   7   1   1        3.35        4.88      1.18 o
   8   1   1        2.29        0.51      1.17 o
   9   1   1        1.65        1.01      1.41 o
  -9   2   1        2.32        1.69      1.59 o
  -8   2   1       19.92       20.25      1.82 o
  -7   2   1       12.63       10.46      1.19 o
  -6   2   1        0.08       -0.66      0.66 o
  -5   2   1       21.05       17.30      0.90 o
  -4   2   1     2255.52     2234.66     19.04 o
  -3   2   1       75.14       76.29      1.28 o
  -2   2   1      197.28      196.04      2.17 o
  -1   2   1        2.23        0.61      0.10 o
   0   2   1    15405.11    15531.77    106.53 o
   1   2   1       58.88       59.95      0.82 o
   2   2   1       89.70      104.75      1.73 o
   3   2   1       93.69       72.72      1.33 o
   4   2   1      665.30      641.86      7.52 o
   5   2   1       12.09       12.87      0.96 o
   6   2   1        0.02       -0.72      0.76 o
   7   2   1       21.52       22.24      1.66 o
   8   2   1       17.44       16.84      1.77 o
   9   2   1        5.54        7.12      1.90 o
  -9   3   1        0.04        1.04      2.07 o
  -8   3   1        7.42        8.01      2.12 o
  -7   3   1        4.83        4.20      1.00 o
  -6   3   1       24.75       17.50      1.16 o
  -5   3   1        3.39        2.95      0.56 o
  -4   3   1      894.98      873.66      8.02 o
  -3   3   1       10.21       10.85      0.51 o
  -2   3   1     1600.99     1567.04     13.03 o
  -1   3   1      101.89       99.64      0.99 o
   0   3   1     1930.57     1883.57     15.67 o
   1   3   1      260.66      232.38      2.30 o
   2   3   1      631.08      600.28      6.52 o
   3   3   1      117.22      112.17      2.04 o
   4   3   1      101.72      103.03      1.99 o
   5   3   1       70.82       72.15      1.82 o
   6   3   1       29.64       28.81      1.49 o
   7   3   1        8.35        7.09      1.26 o
   8   3   1        0.06       -0.36      1.32 o
   9   3   1        0.44        0.06      1.53 o
  -9   4   1        0.08       -0.11      1.40 o
  -8   4   1        0.14       -1.26      1.32 o
  -7   4   1        4.09        3.77      1.13 o
  -6   4   1        0.00       -0.66      0.66 o
  -5   4   1        7.50        7.10      0.64 o
  -4   4   1       12.60       11.63      0.57 o
  -3   4   1      126.65      133.10      1.70 o
  -2   4   1     2252.35     2272.36     17.75 o
  -1   4   1       30.50       35.08      0.49 o
   0   4   1       67.51       78.61      1.32 o
   1   4   1        1.39       -0.06      0.16 o
   2   4   1        1.62        0.29      0.23 o
   3   4   1       73.21       84.51      1.55 o
   4   4   1      163.77      165.82      2.67 o
   5   4   1        1.54        1.50      0.54 o
   6   4   1        1.40        0.43      0.81 o
   7   4   1        3.11        3.88      1.25 o
   8   4   1        0.06       -0.34      2.69 o
  -8   5   1       24.39       26.20      1.96 o
  -7   5   1        0.99        1.23      0.79 o
  -6   5   1       74.19       67.90      1.85 o
  -5   5   1        0.00       -0.33      0.40 o
  -4   5   1      117.17      108.35      1.59 o
  -3   5   1       36.35       38.59      0.79 o
  -2   5   1      207.90      216.27      2.25 o
  -1   5   1      539.73      530.93      4.71 o
   0   5   1     2236.19     2383.96     25.38 o
   1   5   1      465.03      488.56      5.39 o
   2   5   1      405.03      434.00      4.19 o
   3   5   1       17.69       23.47      0.68 o
   4   5   1        0.02       -0.32      0.32 o
   5   5   1        3.56        2.11      0.55 o
   6   5   1        6.62        6.93      1.15 o
   7   5   1       15.78       19.60      1.72 o
   8   5   1        1.15       -1.34      1.34 o
  -8   6   1       42.43       39.93      2.27 o
  -7   6   1        9.94        8.74      1.36 o
  -6   6   1       10.27       11.53      1.16 o
  -5   6   1       46.53       50.03      1.18 o
  -4   6   1       17.08       16.01      0.60 o
  -3   6   1        4.32        5.46      0.36 o
  -2   6   1       41.28       46.15      0.99 o
  -1   6   1      182.30      176.10      2.19 o
   0   6   1     1166.67     1256.82     14.05 o
   1   6   1      674.61      715.27      9.51 o
   2   6   1       36.03       33.26      1.17 o
   3   6   1       12.89       13.41      0.71 o
   4   6   1        0.84        0.40      0.38 o
   5   6   1      137.08      146.95      2.52 o
   6   6   1       49.79       49.68      2.14 o
   7   6   1        3.92        2.46      1.03 o
   8   6   1        0.00       -0.71      1.16 o
  -8   7   1       41.71       38.33      2.26 o
  -7   7   1        7.92        9.47      1.70 o
  -6   7   1       60.58       61.31      2.08 o
  -5   7   1       65.05       65.89      2.10 o
  -4   7   1      470.79      493.11      4.60 o
  -3   7   1      129.35      140.72      2.41 o
  -2   7   1      149.91      177.12      3.22 o
  -1   7   1      126.89      112.12      2.34 o
   0   7   1      431.40      453.47      7.74 o
   1   7   1       33.81       46.35      2.32 o
   2   7   1        0.30        1.61      0.61 o
   3   7   1       58.79       58.25      1.24 o
   4   7   1      576.87      584.31      5.96 o
   5   7   1       26.22       24.41      1.13 o
   6   7   1        6.73        7.74      1.18 o
   7   7   1        0.13       -0.86      0.86 o
   8   7   1       13.48       13.69      1.71 o
  -8   8   1        0.02       -1.23      1.23 o
  -7   8   1        8.58        7.04      1.16 o
  -6   8   1      274.17      261.51      4.62 o
  -5   8   1       18.00       20.28      1.79 o
  -4   8   1       32.02       33.51      1.35 o
  -3   8   1        3.83        3.47      0.54 o
  -2   8   1      190.71      195.80      4.26 o
  -1   8   1       10.75       14.51      1.63 o
   0   8   1        0.10       -0.34      0.63 o
   1   8   1       14.44       11.68      1.38 o
   2   8   1     1450.30     1445.44     26.34 o
   3   8   1       50.57       50.66      1.40 o
   4   8   1       15.10       19.87      1.93 o
   5   8   1       28.86       27.99      1.26 o
   6   8   1       75.46       77.95      2.37 o
   7   8   1       34.06       33.19      1.81 o
  -7   9   1        2.28        4.51      1.01 o
  -6   9   1        2.35        2.39      0.80 o
  -5   9   1       16.66       17.21      1.22 o
  -4   9   1      121.89      130.03      3.73 o
  -3   9   1        0.13       -0.33      0.74 o
  -2   9   1        4.01        4.72      0.87 o
  -1   9   1       94.16       89.31      2.92 o
   0   9   1      100.27       99.67      3.27 o
   1   9   1       37.02       33.41      2.15 o
   2   9   1      218.51      204.35      6.09 o
   3   9   1      214.76      216.62      6.46 o
   4   9   1       93.93       91.99      4.70 o
   5   9   1       52.15       50.95      2.15 o
   6   9   1       13.92       12.80      1.11 o
   7   9   1        0.49        0.88      0.92 o
  -7  10   1        0.28        0.47      1.15 o
  -6  10   1        1.85        3.89      1.15 o
  -5  10   1       22.22       24.08      1.20 o
  -4  10   1        4.27        3.34      1.13 o
  -3  10   1        4.96        5.50      1.14 o
  -2  10   1       13.46       12.24      1.19 o
  -1  10   1        1.36        0.81      0.97 o
   0  10   1      328.05      335.62      6.94 o
   1  10   1      117.52      113.25      2.84 o
   2  10   1       23.29       22.68      1.55 o
   3  10   1       30.52       27.94      1.88 o
   4  10   1        6.59        7.86      1.41 o
   5  10   1       14.34       14.99      1.91 o
   6  10   1       19.85       20.01      2.76 o
  -6  11   1       19.84       21.58      1.64 o
  -5  11   1        5.20        8.29      1.58 o
  -4  11   1       12.67       11.88      1.58 o
  -3  11   1       23.64       22.06      1.75 o
  -2  11   1       89.07       84.15      2.77 o
  -1  11   1       48.15       48.32      3.10 o
   0  11   1        6.27        8.73      1.74 o
   1  11   1        0.19        0.50      1.06 o
   2  11   1        1.87        2.22      0.90 o
   3  11   1       40.13       36.52      3.24 o
   4  11   1       33.06       32.36      2.25 o
   5  11   1        3.27        3.00      1.38 o
   6  11   1        1.07        2.59      1.89 o
  -5  12   1        0.28        1.07      1.68 o
  -4  12   1        4.36        4.06      1.37 o
  -3  12   1       10.45        9.19      1.38 o
  -2  12   1       34.32       32.88      1.86 o
  -1  12   1        3.57        2.32      1.51 o
   0  12   1        4.96        5.95      1.79 o
   1  12   1        1.67        2.61      1.66 o
   2  12   1       52.74       43.60      2.11 o
   3  12   1       11.37       11.76      1.50 o
   4  12   1       22.01       28.29      2.27 o
   5  12   1        3.73        2.07      1.91 o
  -4  13   1        1.69       -1.56      1.56 o
  -3  13   1        1.96        2.99      1.67 o
  -2  13   1        8.92       10.15      3.14 o
  -1  13   1        1.92        3.54      2.71 o
   0  13   1       41.74       35.57      3.17 o
   1  13   1       30.53       40.74      4.80 o
   2  13   1       86.62       88.35      3.81 o
   3  13   1       56.53       60.12      4.08 o
   4  13   1        0.03       -1.73      1.73 o
  -3  14   1        1.52        1.68      1.85 o
  -2  14   1        0.38       -2.28      2.28 o
  -1  14   1        0.51       -0.09      2.52 o
   0  14   1       32.20       31.82      3.25 o
   1  14   1       18.05       19.42      4.03 o
   2  14   1        4.22        4.30      2.08 o
   3  14   1        1.28       -0.25      1.80 o
  -9   0   2       12.77       15.11      3.78 o
  -8   0   2       33.18       33.85      2.99 o
  -7   0   2      108.24      113.75      4.71 o
  -6   0   2       39.32       36.77      2.09 o
  -5   0   2      190.30      201.98      4.66 o
  -4   0   2     6625.71     6862.33     84.68 o
  -3   0   2       70.37       67.73      2.26 o
  -2   0   2       20.75       26.08      0.90 o
  -1   0   2      523.46      434.54     10.12 o
   0   0   2     1521.28     1284.42     16.13 o
   1   0   2      453.54      517.84      6.86 o
   2   0   2       41.73       59.64      1.42 o
   3   0   2      350.61      388.13     10.63 o
   4   0   2      384.31      386.19     14.81 o
   5   0   2        5.43        5.83      1.97 o
   6   0   2        0.32        1.77      1.17 o
   7   0   2       43.95       40.56      3.06 o
   8   0   2        1.07        0.74      1.65 o
   9   0   2        6.33        1.70      2.91 o
  -9   1   2        2.79        1.72      1.42 o
  -8   1   2        0.02       -0.03      1.10 o
  -7   1   2        0.31        0.86      0.94 o
  -6   1   2       50.71       48.56      1.71 o
  -5   1   2      118.34      117.66      2.20 o
  -4   1   2     1563.72     1490.99     14.07 o
  -3   1   2       34.07       27.35      0.80 o
  -2   1   2     5885.08     5697.33     42.19 o
  -1   1   2      162.56      156.67      1.14 o
   0   1   2      614.94      656.54      5.23 o
   1   1   2      592.64      574.27      5.33 o
   2   1   2      602.91      519.26      5.39 o
   3   1   2       11.53        8.77      0.61 o
   4   1   2      250.24      252.61      3.63 o
   5   1   2      194.45      205.81      4.14 o
   6   1   2       14.53       15.28      1.34 o
   7   1   2       15.25       12.86      1.48 o
   8   1   2        1.59        1.46      1.22 o
   9   1   2        0.75        0.44      1.67 o
  -9   2   2        0.26       -0.84      1.47 o
  -8   2   2        0.19        0.88      1.14 o
  -7   2   2        0.95        1.90      0.90 o
  -6   2   2      294.49      289.80      4.52 o
  -5   2   2       58.16       50.89      1.34 o
  -4   2   2      314.62      327.11      3.79 o
  -3   2   2       21.96       15.06      0.56 o
  -2   2   2    15747.33    15104.18    111.28 o
  -1   2   2      727.82      701.67      4.42 o
   0   2   2        8.09        4.36      0.16 o
   1   2   2      584.52      583.64      5.76 o
   2   2   2     2070.50     2003.15     20.56 o
   3   2   2      767.95      786.13      8.72 o
   4   2   2       20.05       19.74      0.85 o
   5   2   2       15.17       12.54      1.00 o
   6   2   2       52.97       45.77      1.98 o
   7   2   2        0.50       -0.66      0.87 o
   8   2   2        1.22       -1.03      1.15 o
   9   2   2        0.75        1.63      1.64 o
  -9   3   2        2.51        4.54      1.76 o
  -8   3   2        1.80        4.68      1.57 o
  -7   3   2        7.95        5.69      1.03 o
  -6   3   2      261.75      234.08      3.93 o
  -5   3   2       28.89       29.26      0.97 o
  -4   3   2     1815.37     1758.67     15.77 o
  -3   3   2        0.31       -0.02      0.24 o
  -2   3   2      254.07      235.65      1.96 o
  -1   3   2        3.08        3.02      0.17 o
   0   3   2       21.14       10.88      0.37 o
   1   3   2        9.65        7.10      0.30 o
   2   3   2      342.34      314.05      3.73 o
   3   3   2        9.93       12.45      1.03 o
   4   3   2       96.12       87.69      1.86 o
   5   3   2       36.86       25.90      1.26 o
   6   3   2       56.64       60.27      2.28 o
   7   3   2       10.10        9.40      1.71 o
   8   3   2        0.00        0.11      1.35 o
  -9   4   2        4.09        3.47      1.51 o
  -8   4   2      104.92      101.04      3.33 o
  -7   4   2        1.02        0.99      0.83 o
  -6   4   2       37.22       35.66      1.37 o
  -5   4   2        4.44        4.25      0.59 o
  -4   4   2      459.93      457.72      4.36 o
  -3   4   2      347.82      386.09      3.78 o
  -2   4   2       84.97       73.96      0.86 o
  -1   4   2       11.99       12.09      0.37 o
   0   4   2     5223.25     5243.53     44.00 o
   1   4   2        0.00        3.51      0.38 o
   2   4   2       79.85       74.51      1.39 o
   3   4   2       91.19       91.45      1.67 o
   4   4   2      177.72      195.46      3.31 o
   5   4   2        9.77        7.13      0.78 o
   6   4   2        0.10       -0.74      0.74 o
   7   4   2       25.17       25.93      2.16 o
   8   4   2        7.71        8.47      2.25 o
  -9   5   2        3.41        2.40      2.71 o
  -8   5   2        4.14        4.24      1.25 o
  -7   5   2        2.34        2.42      0.86 o
  -6   5   2      171.21      172.84      3.00 o
  -5   5   2        2.42        2.35      0.47 o
  -4   5   2      178.34      195.32      2.43 o
  -3   5   2        4.64        3.19      0.32 o
  -2   5   2      592.65      628.83      4.81 o
  -1   5   2      639.76      729.83      5.97 o
   0   5   2       79.63       90.90      1.87 o
   1   5   2       23.23       33.10      0.69 o
   2   5   2     1233.51     1271.85     11.42 o
   3   5   2       88.59      101.75      1.57 o
   4   5   2       57.65       54.04      1.44 o
   5   5   2        4.24        3.85      0.90 o
   6   5   2        1.00        0.70      0.86 o
   7   5   2       19.23       15.89      1.85 o
   8   5   2        6.24        6.17      1.73 o
  -8   6   2        0.45        0.25      1.15 o
  -7   6   2        6.26        5.52      1.05 o
  -6   6   2       92.63      106.06      2.67 o
  -5   6   2       14.21       16.97      0.73 o
  -4   6   2        0.91        1.15      0.37 o
  -3   6   2       36.70       37.36      0.76 o
  -2   6   2      691.47      766.44      7.14 o
  -1   6   2      158.59      181.48      2.16 o
   0   6   2        6.76        5.99      0.79 o
   1   6   2        2.10        3.20      0.48 o
   2   6   2       86.96       84.36      1.47 o
   3   6   2        0.58        1.18      0.35 o
   4   6   2       10.54        9.90      0.64 o
   5   6   2       43.60       44.18      1.40 o
   6   6   2       23.37       24.73      1.64 o
   7   6   2       47.32       46.01      2.28 o
   8   6   2        2.95        1.44      1.83 o
  -8   7   2       27.04       29.06      2.04 o
  -7   7   2        0.69        1.49      0.94 o
  -6   7   2        6.74        6.63      1.03 o
  -5   7   2       42.72       49.23      1.39 o
  -4   7   2       25.60       26.58      0.92 o
  -3   7   2       39.46       39.05      1.01 o
  -2   7   2       62.27       75.29      1.88 o
  -1   7   2      141.79      157.17      3.38 o
   0   7   2      356.57      386.49      6.83 o
   1   7   2        8.87        8.19      1.29 o
   2   7   2       28.76       21.99      0.87 o
   3   7   2      471.69      475.77      4.53 o
   4   7   2        8.17        4.58      0.57 o
   5   7   2       59.39       60.80      1.77 o
   6   7   2        8.92        5.43      1.07 o
   7   7   2        0.00        0.03      0.99 o
   8   7   2        1.40       -0.88      1.71 o
  -8   8   2        0.47        1.16      1.15 o
  -7   8   2       22.07       21.13      1.52 o
  -6   8   2        3.44        2.12      0.84 o
  -5   8   2       23.90       24.54      1.19 o
  -4   8   2       17.61       20.49      1.08 o
  -3   8   2      151.09      147.01      2.58 o
  -2   8   2        3.91        3.28      0.75 o
  -1   8   2       10.89       11.42      1.78 o
   0   8   2       97.99       90.59      2.78 o
   1   8   2      545.74      506.80      8.81 o
   2   8   2      252.11      240.12      5.15 o
   3   8   2        8.41        9.69      0.76 o
   4   8   2      148.10      156.80      2.94 o
   5   8   2       37.68       38.27      1.71 o
   6   8   2        6.03        4.19      1.09 o
   7   8   2        0.26       -0.90      0.90 o
  -7   9   2        5.76        5.50      1.02 o
  -6   9   2        0.72        1.37      0.59 o
  -5   9   2        3.26        1.78      0.75 o
  -4   9   2      146.48      152.17      2.76 o
  -3   9   2        0.47       -0.47      0.78 o
  -2   9   2       22.95       24.10      1.47 o
  -1   9   2       31.28       33.38      2.30 o
   0   9   2      281.06      277.98      5.83 o
   1   9   2      121.11      118.23      4.28 o
   2   9   2       21.13       19.62      2.10 o
   3   9   2       32.79       29.44      2.50 o
   4   9   2      261.17      266.90      6.87 o
   5   9   2       33.64       33.14      2.06 o
   6   9   2        0.04       -0.79      0.79 o
   7   9   2        3.85        3.56      1.05 o
  -7  10   2        2.36        3.82      1.23 o
  -6  10   2        2.56        0.53      0.92 o
  -5  10   2        8.43        7.50      0.89 o
  -4  10   2       19.00       15.33      1.66 o
  -3  10   2        3.21        2.30      0.94 o
  -2  10   2        1.45        2.03      0.79 o
  -1  10   2       15.30       15.42      1.95 o
   0  10   2       79.85       77.36      2.95 o
   1  10   2      108.99      108.20      3.51 o
   2  10   2      503.64      495.65     11.51 o
   3  10   2      193.34      192.33      6.33 o
   4  10   2        8.04        7.77      1.90 o
   5  10   2        2.72        3.29      1.07 o
   6  10   2        2.38        2.62      1.16 o
  -6  11   2       12.45       11.27      1.71 o
  -5  11   2        0.33       -1.35      1.35 o
  -4  11   2       22.05       23.71      1.95 o
  -3  11   2        4.96        4.67      1.40 o
  -2  11   2       74.81       80.36      2.75 o
  -1  11   2       51.10       44.32      3.00 o
   0  11   2      236.96      225.90      5.60 o
   1  11   2       60.75       63.00      2.21 o
   2  11   2        0.65       -0.25      1.33 o
   3  11   2       14.04       15.15      2.33 o
   4  11   2       12.63       13.11      1.73 o
   5  11   2        3.57        3.34      2.09 o
   6  11   2        0.04        0.87      1.06 o
  -5  12   2        0.30        0.62      1.59 o
  -4  12   2        6.09        5.59      1.38 o
  -3  12   2       11.41       11.66      1.44 o
  -2  12   2       31.96       27.02      3.85 o
  -1  12   2       35.17       36.25      3.00 o
   0  12   2        0.24       -1.24      1.37 o
   1  12   2       52.13       50.21      3.46 o
   2  12   2       11.22        9.80      1.55 o
   3  12   2        7.52        9.20      1.43 o
   4  12   2       16.68       20.61      2.83 o
   5  12   2        0.04       -1.47      1.47 o
  -4  13   2       14.16       13.72      2.49 o
  -3  13   2        1.88        2.28      2.62 o
  -2  13   2        0.26        0.00      2.34 o
  -1  13   2       14.41       16.71      3.63 o
   0  13   2       26.13       16.57      2.48 o
   1  13   2        0.32        0.41      1.49 o
   2  13   2        3.72        3.34      1.75 o
   3  13   2        4.10        2.16      1.78 o
   4  13   2        0.00       -1.50      1.98 o
  -3  14   2        8.68        5.75      3.48 o
  -2  14   2       10.33        5.45      2.86 o
  -1  14   2       45.71       58.19      5.69 o
   0  14   2       14.33       19.16      2.84 o
   1  14   2        1.18       -1.72      2.15 o
   2  14   2        0.20       -0.89      1.64 o
  -9   1   3        4.70        2.65      1.49 o
  -8   1   3        0.46        0.00      1.12 o
  -7   1   3       37.33       36.87      1.98 o
  -6   1   3      195.59      200.66      3.30 o
  -5   1   3        0.09        0.17      0.44 o
  -4   1   3     1491.44     1406.31     16.95 o
  -3   1   3        0.21       -0.08      0.22 o
  -2   1   3        0.02        0.56      0.16 o
  -1   1   3       70.52       86.65      0.98 o
   0   1   3      114.94      140.79      1.38 o
   1   1   3     1263.09     1302.61     11.71 o
   2   1   3       98.79       84.19      1.49 o
   3   1   3      259.44      263.33      6.14 o
   4   1   3       12.87       10.29      1.18 o
   5   1   3      127.33      123.82      3.91 o
   6   1   3        0.06       -0.68      0.84 o
   7   1   3       15.09       12.63      1.50 o
   8   1   3        4.98        2.54      1.32 o
  -9   2   3        0.00        1.51      1.60 o
  -8   2   3       26.80       26.26      2.19 o
  -7   2   3        5.22        3.59      0.99 o
  -6   2   3       15.92       15.38      1.13 o
  -5   2   3        3.29        2.23      0.56 o
  -4   2   3      327.80      310.21      3.44 o
  -3   2   3       89.80       93.38      1.24 o
  -2   2   3       91.47      113.42      1.12 o
  -1   2   3      441.05      406.93      3.24 o
   0   2   3      617.06      489.29      4.51 o
   1   2   3      189.90      155.31      2.04 o
   2   2   3      572.47      610.33      6.82 o
   3   2   3     1080.19     1029.83     11.23 o
   4   2   3      155.23      178.98      3.87 o
   5   2   3      151.00      150.02      3.87 o
   6   2   3        0.30        0.46      0.84 o
   7   2   3        2.16        3.26      1.14 o
   8   2   3        2.02        1.16      1.27 o
  -9   3   3        0.60        3.92      1.72 o
  -8   3   3       30.04       27.95      2.86 o
  -7   3   3       26.23       25.92      1.59 o
  -6   3   3       41.63       36.56      1.28 o
  -5   3   3       30.55       32.38      0.99 o
  -4   3   3     2820.46     2871.68     22.78 o
  -3   3   3      343.14      331.28      3.20 o
  -2   3   3      892.60      875.92      6.24 o
  -1   3   3       10.16       15.58      0.36 o
   0   3   3      840.02      865.61      7.30 o
   1   3   3     1499.63     1437.98     13.66 o
   2   3   3       77.09       83.67      1.62 o
   3   3   3      100.54       99.95      1.83 o
   4   3   3      109.54      125.70      2.32 o
   5   3   3       58.21       61.66      1.76 o
   6   3   3       25.52       24.44      1.60 o
   7   3   3       18.27       20.01      1.70 o
   8   3   3        1.29        2.88      1.48 o
  -9   4   3        9.93       10.09      2.42 o
  -8   4   3        2.00       -1.32      1.40 o
  -7   4   3        9.84       12.64      1.22 o
  -6   4   3      632.43      605.30      6.65 o
  -5   4   3       21.36       23.76      0.90 o
  -4   4   3      122.64      131.67      1.79 o
  -3   4   3      364.77      389.78      3.31 o
  -2   4   3      556.78      617.38      4.56 o
  -1   4   3        3.08        1.13      0.19 o
   0   4   3      225.68      259.99      2.34 o
   1   4   3       35.43       58.85      0.93 o
   2   4   3      389.13      374.30      4.10 o
   3   4   3       30.39       43.67      1.09 o
   4   4   3      134.75      142.39      3.42 o
   5   4   3        0.23        0.37      0.64 o
   6   4   3       19.14       16.32      1.46 o
   7   4   3       11.42        6.97      1.55 o
   8   4   3        4.64        5.48      2.07 o
  -9   5   3        0.04        0.34      1.74 o
  -8   5   3        6.20        6.78      1.34 o
  -7   5   3        2.61        4.04      0.88 o
  -6   5   3      225.62      222.16      3.48 o
  -5   5   3       94.41       99.35      1.66 o
  -4   5   3      582.08      608.97      5.49 o
  -3   5   3        0.69        1.99      0.29 o
  -2   5   3      744.71      787.98      5.93 o
  -1   5   3       70.96       50.07      0.80 o
   0   5   3      547.95      545.67      4.83 o
   1   5   3        6.69        4.67      0.30 o
   2   5   3      195.31      210.40      2.28 o
   3   5   3        0.75        0.74      0.34 o
   4   5   3        5.83        6.02      0.77 o
   5   5   3      150.32      145.48      3.03 o
   6   5   3       16.56       14.41      1.41 o
   7   5   3       13.86       17.72      2.36 o
   8   5   3        0.79        0.58      1.48 o
  -8   6   3      104.43       96.94      3.23 o
  -7   6   3       38.62       41.22      1.87 o
  -6   6   3        2.18        2.64      0.85 o
  -5   6   3        3.76        4.64      0.54 o
  -4   6   3       13.29       16.39      0.64 o
  -3   6   3      205.33      224.76      2.46 o
  -2   6   3        6.08        5.68      0.38 o
  -1   6   3        0.88        0.34      0.36 o
   0   6   3     1132.72     1189.52     12.29 o
   1   6   3      608.38      576.70      7.89 o
   2   6   3      304.65      300.83      3.20 o
   3   6   3       78.95       85.58      1.45 o
   4   6   3        0.07       -0.07      0.41 o
   5   6   3       29.24       30.49      1.45 o
   6   6   3        0.09       -0.85      0.85 o
   7   6   3       13.16       10.41      1.46 o
   8   6   3       15.08       11.25      1.82 o
  -8   7   3        2.37        2.86      1.24 o
  -7   7   3       10.21       11.01      1.23 o
  -6   7   3        9.60       10.65      1.21 o
  -5   7   3       30.58       35.75      1.21 o
  -4   7   3        5.42        3.29      0.43 o
  -3   7   3       18.15       17.59      0.73 o
  -2   7   3       66.08       69.68      1.32 o
  -1   7   3      284.97      255.21      3.67 o
   0   7   3      235.30      241.54      4.83 o
   1   7   3       41.78       50.42      1.92 o
   2   7   3        3.20        1.80      0.49 o
   3   7   3        5.63        5.11      0.59 o
   4   7   3        5.93        5.94      0.71 o
   5   7   3       25.74       25.42      1.71 o
   6   7   3       25.28       23.66      1.65 o
   7   7   3        1.22        1.45      1.10 o
  -8   8   3        1.59        2.29      1.14 o
  -7   8   3        0.00        0.81      0.83 o
  -6   8   3       62.29       68.15      2.10 o
  -5   8   3        2.49        1.44      0.54 o
  -4   8   3        0.45        0.33      0.55 o
  -3   8   3        8.07        7.58      0.61 o
  -2   8   3       11.61       10.96      0.77 o
  -1   8   3       31.07       23.97      1.12 o
   0   8   3       97.56       85.61      2.70 o
   1   8   3       88.33       98.26      7.59 o
   2   8   3      123.83      125.29      3.28 o
   3   8   3      168.25      168.89      3.66 o
   4   8   3        9.92        7.05      0.98 o
   5   8   3        1.54       -0.03      1.02 o
   6   8   3        0.00       -0.61      0.87 o
   7   8   3        2.40        1.84      1.15 o
  -7   9   3        0.81        0.14      0.83 o
  -6   9   3       29.47       30.09      1.15 o
  -5   9   3       24.81       24.39      1.53 o
  -4   9   3       17.83       17.74      1.06 o
  -3   9   3       18.72       15.13      1.40 o
  -2   9   3      209.22      226.92      4.85 o
  -1   9   3      317.17      329.77      6.06 o
   0   9   3       10.54        7.70      1.22 o
   1   9   3      212.86      201.67      5.92 o
   2   9   3      239.54      240.71      8.91 o
   3   9   3       46.92       50.19      4.08 o
   4   9   3        0.53       -0.68      0.68 o
   5   9   3        4.28        5.15      0.86 o
   6   9   3        6.92        7.80      1.14 o
   7   9   3        1.69        1.87      1.24 o
  -7  10   3        0.82        0.46      1.08 o
  -6  10   3       14.21       16.57      1.50 o
  -5  10   3        1.77        2.10      0.70 o
  -4  10   3        0.96       -0.89      0.89 o
  -3  10   3       16.27       15.64      1.49 o
  -2  10   3       18.82       15.94      2.83 o
  -1  10   3      212.56      210.20      5.30 o
   0  10   3       87.50      106.48      4.55 o
   1  10   3      202.52      200.76      6.25 o
   2  10   3      245.95      235.78      7.03 o
   3  10   3        3.05        1.06      1.94 o
   4  10   3       14.32       15.93      2.27 o
   5  10   3       13.91       10.90      1.47 o
   6  10   3        0.44       -0.26      1.21 o
  -6  11   3        0.58       -0.18      1.55 o
  -5  11   3        0.84       -1.00      1.00 o
  -4  11   3        1.70        0.59      1.04 o
  -3  11   3        7.44        4.64      1.12 o
  -2  11   3        4.89       -0.83      1.69 o
  -1  11   3       15.78       14.84      2.18 o
   0  11   3      630.33      619.29     11.66 o
   1  11   3      348.53      330.26      8.91 o
   2  11   3        0.97        0.39      2.52 o
   3  11   3        9.49        6.83      1.91 o
   4  11   3        0.71       -1.57      1.57 o
   5  11   3       20.91       20.67      2.86 o
  -5  12   3        0.40        0.14      2.60 o
  -4  12   3        1.79        2.11      1.18 o
  -3  12   3        0.01        0.06      1.10 o
  -2  12   3      304.06      305.13     12.47 o
  -1  12   3        0.61        1.18      1.51 o
   0  12   3        0.01        0.51      1.14 o
   1  12   3       15.43       15.11      2.77 o
   2  12   3       21.28       22.39      2.73 o
   3  12   3       22.76       27.11      4.34 o
   4  12   3        1.00        1.66      2.02 o
   5  12   3        1.19        2.04      4.91 o
  -4  13   3       33.55       26.26      3.11 o
  -3  13   3       33.84       37.11      4.83 o
  -2  13   3        0.29        1.42      2.25 o
  -1  13   3        2.31        1.48      2.58 o
   0  13   3       20.74       15.21      2.45 o
   1  13   3        2.25       -0.02      1.59 o
   2  13   3       15.61       16.72      2.67 o
   3  13   3        1.94        2.42      1.88 o
   4  13   3        0.19        0.09      2.77 o
  -3  14   3        4.24       -2.58      2.58 o
  -2  14   3        0.25       -0.03      2.34 o
  -1  14   3        4.07        0.86      2.34 o
   0  14   3       11.09       11.66      2.48 o
   1  14   3        8.96        8.24      2.65 o
   2  14   3        1.27        0.05      1.86 o
  -9   0   4        1.50        1.52      2.26 o
  -8   0   4        4.68        4.58      1.83 o
  -7   0   4        3.71        3.96      1.56 o
  -6   0   4       43.40       39.36      3.08 o
  -5   0   4        5.54        3.78      0.93 o
  -4   0   4      346.21      317.64      5.35 o
  -3   0   4       23.42       32.57      1.19 o
  -2   0   4        7.65       10.81      0.58 o
  -1   0   4      526.26      555.08      6.61 o
   0   0   4      744.84      880.36     11.80 o
   1   0   4     1608.76     1611.88     20.49 o
   2   0   4       27.11       21.01      1.91 o
   3   0   4      956.58      964.70     18.55 o
   4   0   4        9.20        3.61      1.40 o
   5   0   4       80.33       83.31      4.71 o
   6   0   4       16.56       14.59      2.06 o
   7   0   4       26.02       29.25      5.12 o
   8   0   4        1.64       -0.68      1.78 o
  -9   1   4        0.43       -1.31      1.31 o
  -8   1   4        7.41       10.02      1.51 o
  -7   1   4        2.37        1.66      1.01 o
  -6   1   4       54.85       55.62      1.70 o
  -5   1   4       28.44       30.36      1.24 o
  -4   1   4      371.65      364.22      4.36 o
  -3   1   4       18.79       20.12      0.56 o
  -2   1   4       49.80       60.69      1.07 o
  -1   1   4      403.46      381.21      3.38 o
   0   1   4      722.08      733.84      6.03 o
   1   1   4      963.15      894.11      9.60 o
   2   1   4       27.99       25.73      0.87 o
   3   1   4      192.58      178.13      3.03 o
   4   1   4       43.64       35.38      1.53 o
   5   1   4        3.62        4.97      0.96 o
   6   1   4        2.31        3.57      1.02 o
   7   1   4        1.36        2.52      1.11 o
   8   1   4        7.61        5.19      1.46 o
  -9   2   4       24.10       23.92      2.50 o
  -8   2   4       14.63       13.83      1.65 o
  -7   2   4        2.76        2.19      0.82 o
  -6   2   4      918.69      902.65      9.99 o
  -5   2   4       59.79       63.26      1.37 o
  -4   2   4       23.59       19.32      0.67 o
  -3   2   4       99.31      105.47      1.25 o
  -2   2   4        0.87        1.18      0.23 o
  -1   2   4     1151.18     1111.56      9.32 o
   0   2   4      349.01      326.06      2.84 o
   1   2   4      229.55      234.08      2.74 o
   2   2   4        2.02        1.46      0.37 o
   3   2   4      180.66      172.80      2.70 o
   4   2   4        0.46       -0.12      0.53 o
   5   2   4        0.60        0.38      0.72 o
   6   2   4       26.00       28.02      1.75 o
   7   2   4        0.84        0.82      1.08 o
   8   2   4        0.35       -0.52      1.46 o
  -9   3   4        1.31        0.77      1.53 o
  -8   3   4       21.81       19.68      1.69 o
  -7   3   4       17.99       17.23      1.12 o
  -6   3   4      142.46      134.79      2.37 o
  -5   3   4       15.64       16.02      0.73 o
  -4   3   4      486.56      507.48      4.55 o
  -3   3   4       34.54       25.11      0.70 o
  -2   3   4       68.59       50.26      0.83 o
  -1   3   4      123.04      104.83      1.31 o
   0   3   4       90.01      119.10      1.47 o
   1   3   4      498.12      464.44      5.75 o
   2   3   4     1300.84     1420.43     14.87 o
   3   3   4      613.38      636.47      7.89 o
   4   3   4       50.42       41.03      1.35 o
   5   3   4       58.40       60.82      2.24 o
   6   3   4        9.93        8.85      1.22 o
   7   3   4        3.42        3.72      1.23 o
   8   3   4        0.10        1.49      1.54 o
  -9   4   4        0.07       -1.40      1.40 o
  -8   4   4      139.26      146.75      3.80 o
  -7   4   4       19.62       19.52      1.27 o
  -6   4   4       15.85       14.12      1.03 o
  -5   4   4       70.64       62.11      1.37 o
  -4   4   4       70.38       78.62      1.16 o
  -3   4   4        9.80        8.78      0.40 o
  -2   4   4        0.03        0.11      0.27 o
  -1   4   4      515.21      538.26      4.15 o
   0   4   4      412.76      426.19      3.91 o
   1   4   4      283.87      273.48      2.92 o
   2   4   4      322.23      342.12      4.20 o
   3   4   4      435.74      463.95      5.65 o
   4   4   4      325.35      338.17      4.64 o
   5   4   4      226.61      232.93      4.66 o
   6   4   4        4.35        4.02      1.06 o
   7   4   4        9.10       12.31      1.81 o
   8   4   4        2.55        3.24      1.98 o
  -9   5   4        0.47       -1.05      2.15 o
  -8   5   4       58.17       49.12      2.59 o
  -7   5   4       24.55       26.68      1.44 o
  -6   5   4       12.87       13.27      1.04 o
  -5   5   4      118.15      122.63      1.88 o
  -4   5   4       36.29       50.53      1.42 o
  -3   5   4        0.73        0.83      0.26 o
  -2   5   4      650.99      707.70      5.45 o
  -1   5   4      150.00      155.11      1.51 o
   0   5   4       89.88       83.61      1.06 o
   1   5   4      570.73      651.62      6.16 o
   2   5   4       30.03       21.85      0.70 o
   3   5   4       66.14       66.02      1.38 o
   4   5   4        0.94        0.80      0.43 o
   5   5   4        0.12       -0.64      0.66 o
   6   5   4       62.42       59.13      2.73 o
   7   5   4       12.51       11.03      1.74 o
   8   5   4        1.99       -1.37      1.37 o
  -8   6   4        6.08        5.37      1.30 o
  -7   6   4        0.06       -0.30      0.80 o
  -6   6   4       42.42       45.05      1.75 o
  -5   6   4        0.01       -0.06      0.46 o
  -4   6   4        0.00       -0.32      0.32 o
  -3   6   4        3.65        3.20      0.36 o
  -2   6   4      223.57      198.25      1.86 o
  -1   6   4      187.28      184.87      2.15 o
   0   6   4       91.62       85.33      1.21 o
   1   6   4        0.16        0.33      0.25 o
   2   6   4       30.04       30.53      0.75 o
   3   6   4       80.19       75.21      1.50 o
   4   6   4       13.68       11.94      0.74 o
   5   6   4        2.17        0.68      0.95 o
   6   6   4       21.35       23.34      1.91 o
   7   6   4        1.26       -0.85      1.25 o
  -8   7   4        0.44        0.11      1.05 o
  -7   7   4        3.28        2.44      0.96 o
  -6   7   4       11.98       14.86      1.19 o
  -5   7   4       20.26       20.65      0.96 o
  -4   7   4       26.63       25.96      0.87 o
  -3   7   4        6.81        7.53      0.54 o
  -2   7   4       82.39       82.24      1.37 o
  -1   7   4      157.48      156.65      2.60 o
   0   7   4      157.10      149.20      2.25 o
   1   7   4      178.20      189.01      3.39 o
   2   7   4        1.39        0.62      0.29 o
   3   7   4       24.81       20.74      1.02 o
   4   7   4        7.73        7.36      0.74 o
   5   7   4        0.00       -0.72      0.72 o
   6   7   4        1.77        0.23      0.94 o
   7   7   4        2.30        2.35      1.20 o
  -8   8   4        0.12        0.00      1.27 o
  -7   8   4       19.77       21.20      1.46 o
  -6   8   4        0.85       -0.62      0.69 o
  -5   8   4       19.33       20.15      1.01 o
  -4   8   4        0.05       -0.60      0.60 o
  -3   8   4      189.36      191.84      2.86 o
  -2   8   4      120.84      122.16      3.01 o
  -1   8   4       93.45       98.98      4.15 o
   0   8   4       15.15        9.52      1.75 o
   1   8   4        3.84        2.00      1.04 o
   2   8   4        0.16        0.17      0.98 o
   3   8   4       25.54       26.46      1.01 o
   4   8   4        5.67        3.76      0.66 o
   5   8   4       19.65       17.82      1.61 o
   6   8   4       13.76       10.51      1.87 o
   7   8   4        0.01       -1.05      1.05 o
  -7   9   4        0.14        0.55      0.83 o
  -6   9   4        9.83       10.04      1.28 o
  -5   9   4        0.28       -0.75      0.75 o
  -4   9   4       15.19       13.62      1.31 o
  -3   9   4      141.26      135.72      3.16 o
  -2   9   4       55.27       49.38      2.39 o
  -1   9   4       54.12       55.17      2.58 o
   0   9   4      465.80      444.24      8.21 o
   1   9   4      140.34      127.94      4.60 o
   2   9   4       13.22       13.87      1.94 o
   3   9   4       24.63       21.95      1.31 o
   4   9   4        9.28       12.44      1.12 o
   5   9   4       26.00       29.58      1.31 o
   6   9   4       10.94       14.30      1.66 o
  -7  10   4        0.22        1.14      1.63 o
  -6  10   4        1.63        1.15      1.02 o
  -5  10   4        0.47       -0.76      0.76 o
  -4  10   4       81.16       85.37      3.90 o
  -3  10   4       23.64       22.54      2.04 o
  -2  10   4      428.41      402.06     13.71 o
  -1  10   4      681.74      635.34      9.32 o
   0  10   4      121.49      122.46      3.76 o
   1  10   4        6.41        4.12      1.50 o
   2  10   4       32.90       30.60      2.65 o
   3  10   4        8.94        8.12      1.90 o
   4  10   4       34.74       37.48      3.14 o
   5  10   4       33.09       42.01      3.46 o
   6  10   4       53.58       62.88      3.13 o
  -6  11   4        1.77        1.54      1.05 o
  -5  11   4        0.03       -0.62      1.10 o
  -4  11   4       23.31       30.50      2.19 o
  -3  11   4        4.76        6.62      2.65 o
  -2  11   4       66.14       78.17      5.54 o
  -1  11   4      129.44      141.21      4.64 o
   0  11   4        6.80        2.93      1.29 o
   1  11   4      109.37      104.50      4.64 o
   2  11   4       10.30        7.92      1.93 o
   3  11   4        2.99        0.72      3.05 o
   4  11   4        5.28        5.40      1.91 o
   5  11   4       28.30       28.28      3.23 o
  -5  12   4        4.13        6.64      1.98 o
  -4  12   4        0.82       -1.08      2.25 o
  -3  12   4        0.63        1.60      2.25 o
  -2  12   4       81.99       86.66      6.34 o
  -1  12   4       50.10       44.29      3.17 o
   0  12   4        0.42        0.28      0.71 o
   1  12   4        3.07        1.84      1.62 o
   2  12   4        0.01       -0.52      1.53 o
   3  12   4       42.52       43.88      3.49 o
   4  12   4        3.68        7.05      2.94 o
  -4  13   4       75.35       79.64      6.49 o
  -3  13   4        6.68        0.00      2.28 o
  -2  13   4        2.27        7.94      3.02 o
  -1  13   4       12.47        6.49      2.77 o
   0  13   4       12.81       16.47      2.07 o
   1  13   4        0.26       -0.98      3.26 o
   2  13   4       32.43       30.50      3.20 o
   3  13   4       11.88        7.64      2.34 o
  -2  14   4        7.34       10.74      3.48 o
  -1  14   4        0.39       -1.85      2.12 o
   0  14   4        0.03        1.11      1.73 o
   1  14   4        0.31        3.06      2.04 o
   2  14   4        0.07        0.43      2.43 o
  -9   1   5        5.39        4.31      1.50 o
  -8   1   5       35.68       32.98      2.13 o
  -7   1   5       17.37       17.70      1.41 o
  -6   1   5       87.56       90.86      2.15 o
  -5   1   5        8.57        7.54      0.60 o
  -4   1   5        7.80       10.01      0.51 o
  -3   1   5       43.54       46.55      1.07 o
  -2   1   5       74.98       89.65      1.08 o
  -1   1   5      598.88      556.09      5.29 o
   0   1   5        4.84        9.00      0.35 o
   1   1   5     2554.48     2742.64     38.25 o
   2   1   5       63.25       86.49      1.70 o
   3   1   5      185.51      182.28      3.55 o
   4   1   5       48.26       44.15      1.75 o
   5   1   5       19.63       18.62      1.40 o
   6   1   5       11.74        9.82      1.31 o
   7   1   5        7.86        8.57      1.50 o
   8   1   5        2.52        3.68      1.46 o
  -9   2   5        0.24        1.02      1.55 o
  -8   2   5        4.41        3.51      1.26 o
  -7   2   5        1.39        1.32      0.72 o
  -6   2   5        0.28       -0.54      0.54 o
  -5   2   5        4.88        5.27      0.62 o
  -4   2   5        4.21        4.07      0.37 o
  -3   2   5      290.41      266.37      2.54 o
  -2   2   5      487.36      520.66      4.30 o
  -1   2   5     1118.77     1047.90      8.45 o
   0   2   5      480.48      548.59      5.65 o
   1   2   5     1976.12     2051.86     19.48 o
   2   2   5       98.53       88.98      1.72 o
   3   2   5        8.57       14.40      0.81 o
   4   2   5      143.33      140.95      2.89 o
   5   2   5        4.62        5.39      1.01 o
   6   2   5       10.92       11.23      1.36 o
   7   2   5       15.22       16.10      1.73 o
   8   2   5        0.32       -0.53      1.56 o
  -9   3   5        0.16       -0.30      1.49 o
  -8   3   5       73.63       69.13      3.34 o
  -7   3   5       24.52       22.69      1.20 o
  -6   3   5        5.79        6.99      0.75 o
  -5   3   5        3.84        3.39      0.51 o
  -4   3   5       41.67       46.59      0.87 o
  -3   3   5      533.33      525.27      4.30 o
  -2   3   5      162.45      153.88      1.56 o
  -1   3   5      107.90       95.13      1.76 o
   0   3   5      164.24      174.94      2.33 o
   1   3   5        0.32       -0.25      0.25 o
   2   3   5      782.34      818.14      8.38 o
   3   3   5      640.88      659.52     10.10 o
   4   3   5      160.83      165.11      2.92 o
   5   3   5        0.56       -0.35      0.76 o
   6   3   5        0.18        0.98      0.93 o
   7   3   5        6.40        5.90      1.56 o
   8   3   5        8.74        9.83      1.96 o
  -9   4   5       20.45       17.22      2.85 o
  -8   4   5       15.94       14.30      1.68 o
  -7   4   5        4.53        4.77      1.04 o
  -6   4   5      197.04      193.67      3.14 o
  -5   4   5        3.38        3.23      0.43 o
  -4   4   5        0.09        0.17      0.29 o
  -3   4   5        1.34        1.06      0.26 o
  -2   4   5        1.19        3.56      0.30 o
  -1   4   5       49.39       65.43      0.98 o
   0   4   5      968.28     1092.24      9.31 o
   1   4   5      279.17      289.07      3.36 o
   2   4   5       57.42       46.13      1.31 o
   3   4   5       48.42       52.28      1.42 o
   4   4   5       51.90       50.91      1.44 o
   5   4   5       63.71       64.16      2.34 o
   6   4   5        0.84        0.39      1.06 o
   7   4   5        3.51        5.97      1.91 o
   8   4   5        1.90        1.72      1.98 o
  -8   5   5        6.46        5.94      1.61 o
  -7   5   5        5.29        5.77      1.00 o
  -6   5   5       27.05       27.53      1.30 o
  -5   5   5        4.24        4.62      0.53 o
  -4   5   5        2.89        1.04      0.34 o
  -3   5   5        0.39        0.14      0.26 o
  -2   5   5      652.18      694.19      5.40 o
  -1   5   5      295.67      292.12      2.66 o
   0   5   5       47.86       57.45      0.97 o
   1   5   5      280.57      279.76      3.09 o
   2   5   5       81.43      101.82      1.69 o
   3   5   5      131.27      137.18      2.38 o
   4   5   5        9.71        7.80      0.67 o
   5   5   5       20.26       20.12      1.43 o
   6   5   5        0.64       -1.31      1.31 o
   7   5   5        6.30        6.69      1.64 o
  -8   6   5       59.15       54.10      7.57 o
  -7   6   5       13.56       13.47      1.28 o
  -6   6   5        1.40        1.65      0.76 o
  -5   6   5       10.84       12.32      0.79 o
  -4   6   5      133.23      131.15      2.09 o
  -3   6   5       16.12       16.98      0.56 o
  -2   6   5        0.25        1.15      0.28 o
  -1   6   5      639.87      725.70      6.10 o
   0   6   5       28.80       44.27      0.80 o
   1   6   5      228.09      217.23      2.53 o
   2   6   5       61.04       66.83      1.26 o
   3   6   5        0.02       -0.39      0.42 o
   4   6   5       21.68       19.95      1.12 o
   5   6   5        0.31       -0.44      0.97 o
   6   6   5       15.87       16.09      1.77 o
   7   6   5       14.77       15.46      1.94 o
  -8   7   5       13.09       11.73      1.85 o
  -7   7   5        4.43        5.16      1.01 o
  -6   7   5        0.22       -0.32      0.68 o
  -5   7   5       16.32       15.91      0.97 o
  -4   7   5       23.93       29.41      0.90 o
  -3   7   5      119.31      122.63      1.67 o
  -2   7   5       13.51       17.63      0.79 o
  -1   7   5       62.47       52.55      1.08 o
   0   7   5      101.25      102.72      1.55 o
   1   7   5        3.32        2.35      0.31 o
   2   7   5       14.95       11.98      0.53 o
   3   7   5      134.75      130.15      2.74 o
   4   7   5       30.83       30.73      1.36 o
   5   7   5       13.83       13.50      1.32 o
   6   7   5        0.60        0.65      1.07 o
   7   7   5        6.51        4.27      1.33 o
  -8   8   5        2.08        1.75      2.12 o
  -7   8   5        0.02       -0.60      0.84 o
  -6   8   5        0.78       -0.12      0.73 o
  -5   8   5       10.95       12.35      1.25 o
  -4   8   5        8.85        9.13      0.62 o
  -3   8   5       11.80       14.99      0.87 o
  -2   8   5        3.24        2.06      0.64 o
  -1   8   5      108.40      104.86      2.58 o
   0   8   5       11.32        9.26      0.90 o
   1   8   5       18.73       16.26      1.73 o
   2   8   5       19.43       20.45      1.02 o
   3   8   5      125.89      129.47      2.20 o
   4   8   5        0.12       -0.43      0.64 o
   5   8   5       75.88       78.49      2.98 o
   6   8   5       20.75       20.28      1.65 o
   7   8   5       12.93       12.28      2.77 o
  -7   9   5        1.58        0.95      0.87 o
  -6   9   5        0.05       -0.57      0.57 o
  -5   9   5        7.14        7.01      1.08 o
  -4   9   5        4.22        2.65      0.68 o
  -3   9   5      294.54      271.12      4.57 o
  -2   9   5        7.72       12.56      1.48 o
  -1   9   5       13.71       14.37      1.14 o
   0   9   5       25.95       24.13      2.39 o
   1   9   5       14.76       12.11      1.80 o
   2   9   5       25.82       28.34      2.48 o
   3   9   5        8.15        8.89      0.88 o
   4   9   5      169.16      168.23      3.43 o
   5   9   5      131.91      145.34      3.48 o
   6   9   5       15.70       16.73      1.54 o
  -6  10   5        3.79        2.86      1.07 o
  -5  10   5       16.08       18.13      1.42 o
  -4  10   5       20.88       14.88      2.03 o
  -3  10   5       40.23       48.69      3.60 o
  -2  10   5       91.32       88.87      8.83 o
  -1  10   5       13.58       12.83      1.72 o
   0  10   5        9.08        5.91      1.30 o
   1  10   5       10.15        8.56      1.86 o
   2  10   5        0.84       -0.57      1.29 o
   3  10   5        0.08        0.87      1.45 o
   4  10   5       21.42       20.22      1.17 o
   5  10   5       52.41       53.38      2.75 o
   6  10   5        1.20        2.95      1.23 o
  -6  11   5       30.22       25.31      1.80 o
  -5  11   5        0.14        0.23      1.21 o
  -4  11   5      230.73      230.11     13.10 o
  -3  11   5      243.48      234.51     10.28 o
  -2  11   5       42.28       41.43      2.89 o
  -1  11   5        2.20        1.32      0.81 o
   0  11   5       69.03       61.43      3.45 o
   1  11   5       17.61       18.32      2.36 o
   2  11   5       14.49       13.98      3.14 o
   3  11   5       12.72       16.40      2.51 o
   4  11   5       45.85       56.30      3.87 o
   5  11   5       30.87       38.54      3.59 o
  -5  12   5        6.95        2.03      2.74 o
  -4  12   5       44.19       50.77      5.35 o
  -3  12   5       65.44       64.59      5.51 o
  -2  12   5       99.78       82.97      6.28 o
  -1  12   5      105.95      103.96      9.56 o
   0  12   5       26.54       23.77      1.82 o
   1  12   5       24.07       22.61      2.69 o
   2  12   5        0.08       -0.17      1.60 o
   3  12   5       16.71       16.10      4.57 o
   4  12   5       32.29       33.76      3.51 o
  -4  13   5        0.10        2.77      2.65 o
  -3  13   5        0.09       -1.88      1.88 o
  -2  13   5       42.82       45.08      5.08 o
  -1  13   5       33.09       33.29      4.34 o
   0  13   5        6.43        5.78      1.06 o
   1  13   5       23.60       20.98      2.84 o
   2  13   5       47.09       50.98      6.59 o
   3  13   5       18.60       18.99      2.94 o
  -2  14   5        0.75        1.63      2.65 o
  -1  14   5       11.01       15.20      3.57 o
   0  14   5        6.14        1.94      2.01 o
   1  14   5        3.97        2.43      1.99 o
  -9   0   6        3.50        3.55      2.11 o
  -8   0   6      120.14      124.08      9.62 o
  -7   0   6        0.33       -0.99      0.99 o
  -6   0   6        0.16        0.33      0.97 o
  -5   0   6       13.32       15.34      1.05 o
  -4   0   6        1.97        0.57      0.61 o
  -3   0   6      137.14      137.08      2.95 o
  -2   0   6        1.64       -0.25      0.71 o
  -1   0   6     2794.07     2988.14     51.95 o
   0   0   6     1970.18     2270.25     48.29 o
   1   0   6     2181.01     2171.65     39.12 o
   2   0   6        7.83       10.14      1.19 o
   3   0   6       12.36       11.50      1.39 o
   4   0   6       27.05       23.39      1.95 o
   5   0   6      136.27      130.62      4.93 o
   6   0   6       21.52       25.31      2.61 o
   7   0   6      224.19      237.32      7.92 o
   8   0   6        0.85       -1.43      1.84 o
  -9   1   6        0.70        2.21      1.38 o
  -8   1   6        0.00        0.59      1.04 o
  -7   1   6        6.28        4.85      0.79 o
  -6   1   6       19.19       19.71      0.98 o
  -5   1   6       19.30       17.48      1.40 o
  -4   1   6       20.35       19.06      0.86 o
  -3   1   6      110.54      109.33      1.79 o
  -2   1   6      471.73      530.28      4.60 o
  -1   1   6     1188.54     1267.20     12.36 o
   0   1   6      815.78      898.59      9.65 o
   1   1   6       10.16        7.07      0.56 o
   2   1   6      502.32      519.65      7.74 o
   3   1   6       78.73       88.74      2.38 o
   4   1   6        3.41        1.71      0.72 o
   5   1   6       34.23       35.32      1.85 o
   6   1   6       32.68       35.96      2.08 o
   7   1   6       75.74       83.35      3.26 o
   8   1   6        3.25        4.00      1.59 o
  -9   2   6        7.75        8.22      2.16 o
  -8   2   6        0.32        0.78      1.07 o
  -7   2   6        0.16       -0.64      0.64 o
  -6   2   6       31.43       31.36      1.19 o
  -5   2   6       32.78       32.96      0.87 o
  -4   2   6       13.42       10.90      0.57 o
  -3   2   6       76.12       74.38      1.26 o
  -2   2   6       22.71       21.96      0.73 o
  -1   2   6     1280.15     1312.34     11.83 o
   0   2   6      706.02      693.57      7.10 o
   1   2   6      250.29      268.14      3.25 o
   2   2   6      616.39      599.10     10.99 o
   3   2   6       54.13       61.87      1.76 o
   4   2   6       71.98       66.87      2.25 o
   5   2   6       14.72       15.03      1.60 o
   6   2   6       11.64       12.67      1.50 o
   7   2   6       27.71       34.19      2.27 o
   8   2   6        7.19        7.61      1.97 o
  -9   3   6        1.40        0.51      1.49 o
  -8   3   6       10.73       10.55      1.79 o
  -7   3   6        1.34        1.45      0.87 o
  -6   3   6        1.37        0.61      0.82 o
  -5   3   6       38.27       38.20      0.92 o
  -4   3   6      151.25      163.15      1.79 o
  -3   3   6      203.11      177.87      1.87 o
  -2   3   6      496.70      535.36      4.51 o
  -1   3   6      875.22      847.17      7.41 o
   0   3   6       22.34       31.82      0.82 o
   1   3   6       91.60      114.03      1.96 o
   2   3   6        7.57       10.33      0.84 o
   3   3   6      147.99      132.57      2.46 o
   4   3   6       16.32       14.47      1.06 o
   5   3   6        7.95        7.40      1.15 o
   6   3   6        6.82        5.88      1.22 o
   7   3   6        2.10        5.25      1.66 o
   8   3   6        0.04        1.34      2.03 o
  -9   4   6        1.57        1.37      1.55 o
  -8   4   6       21.09       16.64      1.72 o
  -7   4   6        0.85        1.80      0.78 o
  -6   4   6        0.45        0.21      0.53 o
  -5   4   6       42.78       40.56      1.21 o
  -4   4   6       17.29       18.49      0.66 o
  -3   4   6       78.08       77.20      1.24 o
  -2   4   6      211.38      225.80      2.38 o
  -1   4   6       87.77       97.11      1.48 o
   0   4   6      553.15      615.83      5.92 o
   1   4   6      358.46      377.98      5.07 o
   2   4   6       17.64       16.75      0.80 o
   3   4   6       18.64       19.89      0.89 o
   4   4   6        0.10        1.49      0.66 o
   5   4   6        0.96        1.08      0.88 o
   6   4   6       14.13       16.19      1.95 o
   7   4   6        8.39       10.64      2.26 o
  -8   5   6       23.76       21.35      2.11 o
  -7   5   6        2.01        1.36      0.79 o
  -6   5   6        2.32        2.30      0.71 o
  -5   5   6        0.40        0.44      0.39 o
  -4   5   6       10.93       14.50      0.60 o
  -3   5   6      261.78      281.23      2.81 o
  -2   5   6       93.08       95.21      1.23 o
  -1   5   6        3.39        6.19      0.38 o
   0   5   6      131.92      161.31      1.95 o
   1   5   6       24.41       31.51      0.91 o
   2   5   6      150.23      153.87      2.94 o
   3   5   6       12.74       13.02      0.83 o
   4   5   6        0.01        0.23      0.62 o
   5   5   6       27.43       29.19      2.76 o
   6   5   6        5.42        4.95      1.52 o
   7   5   6        0.30        0.83      1.47 o
  -8   6   6        1.92        4.32      1.52 o
  -7   6   6        0.11        1.31      0.93 o
  -6   6   6        0.01       -0.32      0.70 o
  -5   6   6       20.22       21.49      0.97 o
  -4   6   6      106.87      111.62      1.63 o
  -3   6   6       19.75       20.94      0.73 o
  -2   6   6       58.66       56.68      0.98 o
  -1   6   6        0.39        0.60      0.28 o
   0   6   6        0.41        3.17      0.34 o
   1   6   6      225.53      220.15      2.67 o
   2   6   6        3.86        6.16      0.53 o
   3   6   6      124.02      121.48      2.34 o
   4   6   6        1.10        1.39      0.95 o
   5   6   6       27.28       25.11      2.79 o
   6   6   6       13.60       13.43      3.25 o
   7   6   6        4.06        2.83      1.51 o
  -8   7   6        4.53        3.55      1.50 o
  -7   7   6        0.26       -0.90      0.90 o
  -6   7   6       15.49       15.07      1.18 o
  -5   7   6       24.72       24.38      1.07 o
  -4   7   6        4.37        4.15      0.60 o
  -3   7   6      145.28      149.47      2.30 o
  -2   7   6      172.92      185.05      2.17 o
  -1   7   6      144.74      146.57      1.77 o
   0   7   6       51.53       53.39      0.97 o
   1   7   6      287.50      279.31      3.16 o
   2   7   6       27.80       30.22      0.99 o
   3   7   6        1.84        2.13      0.56 o
   4   7   6      117.59      121.50      3.13 o
   5   7   6       31.01       32.78      3.17 o
   6   7   6        4.49        5.23      1.27 o
   7   7   6        4.23        3.85      1.93 o
  -7   8   6        0.91        0.08      0.99 o
  -6   8   6       11.12       10.45      1.08 o
  -5   8   6       88.41       88.49      1.97 o
  -4   8   6      119.13      119.18      1.99 o
  -3   8   6      152.57      148.55      3.49 o
  -2   8   6       42.48       43.05      1.29 o
  -1   8   6        0.03       -0.20      0.34 o
   0   8   6       19.64       18.75      1.92 o
   1   8   6      332.15      321.80      4.29 o
   2   8   6      389.69      379.98      4.69 o
   3   8   6       99.27      118.29      2.23 o
   4   8   6      116.91      123.57      3.14 o
   5   8   6       74.55       80.19      2.71 o
   6   8   6        3.77        5.08      1.26 o
  -7   9   6        3.61        4.10      1.23 o
  -6   9   6       51.75       53.14      1.85 o
  -5   9   6        1.12        2.61      1.01 o
  -4   9   6       15.29       17.69      1.16 o
  -3   9   6        0.65        0.81      0.56 o
  -2   9   6        4.64        4.50      1.24 o
  -1   9   6        0.80        1.51      0.93 o
   0   9   6        0.77        1.41      0.93 o
   1   9   6       46.21       36.47      2.59 o
   2   9   6       62.79       72.53      3.69 o
   3   9   6      434.09      453.29      7.08 o
   4   9   6        9.91       11.18      1.26 o
   5   9   6        7.97        6.28      1.14 o
   6   9   6        0.89        0.48      1.02 o
  -6  10   6       24.40       23.21      1.70 o
  -5  10   6      139.69      141.54      6.74 o
  -4  10   6       43.77       47.72      1.56 o
  -3  10   6        0.73        0.58      1.13 o
  -2  10   6       88.98       82.53      3.47 o
  -1  10   6        2.55        1.76      0.85 o
   0  10   6       59.26       60.74      2.67 o
   1  10   6        0.38       -0.29      2.18 o
   2  10   6      148.00      154.35      5.59 o
   3  10   6      142.44      142.45      5.67 o
   4  10   6        2.89        3.60      1.12 o
   5  10   6       59.89       61.20      2.90 o
  -6  11   6        6.78        8.76      1.61 o
  -5  11   6       37.45       45.10      3.41 o
  -4  11   6        3.09        0.40      2.22 o
  -3  11   6      101.17       99.36      4.04 o
  -2  11   6       17.00       17.74      1.87 o
  -1  11   6       32.67       26.24      2.54 o
   0  11   6        3.68        4.04      1.27 o
   1  11   6        0.38       -0.47      1.37 o
   2  11   6       15.99       18.46      4.20 o
   3  11   6       15.80       16.56      3.03 o
   4  11   6        4.61        1.70      1.94 o
  -5  12   6        6.39        6.43      3.14 o
  -4  12   6       21.49       31.29      4.43 o
  -3  12   6       40.90       47.54      4.98 o
  -2  12   6        2.48        2.10      1.24 o
  -1  12   6       29.36       23.44      2.09 o
   0  12   6       18.02       22.10      2.13 o
   1  12   6       13.07       13.19      2.30 o
   2  12   6        6.03       11.48      2.29 o
   3  12   6        6.77        7.47      2.21 o
  -3  13   6        1.82        0.95      2.55 o
  -2  13   6        0.42        4.06      2.65 o
  -1  13   6        1.75       -1.54      1.54 o
   0  13   6        0.12        2.02      1.20 o
   1  13   6       11.76        8.93      3.06 o
   2  13   6        2.92        2.29      3.48 o
  -9   1   7        0.84        1.23      1.32 o
  -8   1   7        1.07       -0.71      0.96 o
  -7   1   7        4.13        3.46      1.15 o
  -6   1   7       11.36       11.20      1.01 o
  -5   1   7       12.84       14.88      0.91 o
  -4   1   7        8.80       10.95      1.00 o
  -3   1   7      734.41      732.72      7.32 o
  -2   1   7      173.43      204.64      2.33 o
  -1   1   7      931.53      927.90     10.08 o
   0   1   7      151.63      139.44      2.02 o
   1   1   7      369.72      378.72      5.99 o
   2   1   7      113.02      108.74      2.66 o
   3   1   7      236.22      221.41      4.34 o
   4   1   7        0.10       -0.46      0.70 o
   5   1   7      264.97      272.87      5.58 o
   6   1   7        0.10        2.07      1.18 o
   7   1   7       57.96       70.62      3.16 o
  -9   2   7        2.09        3.50      1.80 o
  -8   2   7       10.69        8.44      1.42 o
  -7   2   7        4.41        3.79      1.10 o
  -6   2   7       13.06       15.26      0.96 o
  -5   2   7       74.79       70.50      1.83 o
  -4   2   7      264.48      276.17      3.51 o
  -3   2   7      539.52      499.93      5.13 o
  -2   2   7       89.10       86.47      1.43 o
  -1   2   7       60.80       85.06      1.70 o
   0   2   7      499.40      568.82      6.27 o
   1   2   7        5.89        1.66      0.39 o
   2   2   7       61.76       62.77      1.62 o
   3   2   7       34.62       31.47      1.91 o
   4   2   7       75.27       73.54      2.47 o
   5   2   7       89.16       98.93      3.10 o
   6   2   7        7.16        8.37      1.43 o
   7   2   7      116.46      126.32      4.07 o
  -9   3   7        0.64       -0.64      1.31 o
  -8   3   7        0.62       -0.10      1.11 o
  -7   3   7        8.97        7.30      1.06 o
  -6   3   7        0.01       -0.32      0.47 o
  -5   3   7       17.52       16.35      0.71 o
  -4   3   7        4.33        6.35      0.56 o
  -3   3   7       42.24       38.46      0.90 o
  -2   3   7      815.97      864.92      6.97 o
  -1   3   7      117.13      121.82      1.51 o
   0   3   7       95.60       87.25      1.50 o
   1   3   7       10.55       11.97      0.71 o
   2   3   7      104.52      102.68      2.44 o
   3   3   7       27.64       29.01      1.23 o
   4   3   7      111.83      102.87      2.92 o
   5   3   7        1.40        2.17      0.93 o
   6   3   7       38.54       39.13      2.22 o
   7   3   7       12.45       14.54      3.40 o
  -8   4   7        0.08       -1.15      1.15 o
  -7   4   7        0.53       -0.47      0.87 o
  -6   4   7       14.29       13.51      0.86 o
  -5   4   7        0.18        0.45      0.44 o
  -4   4   7      109.81      116.12      1.74 o
  -3   4   7       45.59       37.94      0.96 o
  -2   4   7      118.73      124.95      1.64 o
  -1   4   7       92.08       87.40      1.80 o
   0   4   7      281.20      282.83      3.69 o
   1   4   7      208.15      186.98      2.80 o
   2   4   7        6.32        5.65      0.58 o
   3   4   7        3.08        2.63      0.57 o
   4   4   7       85.09       79.93      2.25 o
   5   4   7        4.14        4.37      1.05 o
   6   4   7        0.12        0.46      1.30 o
   7   4   7        5.15        4.46      2.11 o
  -8   5   7        6.27        4.16      1.47 o
  -7   5   7        0.15       -0.22      1.09 o
  -6   5   7       24.43       25.44      1.19 o
  -5   5   7       17.39       14.52      0.99 o
  -4   5   7        4.12        2.42      0.45 o
  -3   5   7        0.62        1.49      0.37 o
  -2   5   7       40.26       52.47      1.25 o
  -1   5   7       27.05       30.66      0.84 o
   0   5   7      154.77      161.43      2.17 o
   1   5   7      428.22      422.19      5.06 o
   2   5   7       33.43       46.26      1.36 o
   3   5   7        0.31        0.84      0.45 o
   4   5   7        8.90        8.12      0.98 o
   5   5   7        9.65        8.55      1.45 o
   6   5   7        5.39        5.55      1.51 o
   7   5   7       19.21       16.48      2.13 o
  -8   6   7        0.45       -1.42      1.56 o
  -7   6   7        9.00       10.08      1.60 o
  -6   6   7       25.05       27.38      1.44 o
  -5   6   7       80.15       85.99      2.04 o
  -4   6   7       42.20       44.81      1.19 o
  -3   6   7       28.25       31.25      0.91 o
  -2   6   7        6.71        5.71      0.47 o
  -1   6   7       85.37       78.09      1.32 o
   0   6   7       47.37       49.03      0.99 o
   1   6   7      344.44      328.52      3.83 o
   2   6   7       20.13       25.46      0.91 o
   3   6   7       30.18       38.19      1.56 o
   4   6   7       12.49       10.20      1.35 o
   5   6   7       12.50       12.97      1.63 o
   6   6   7       18.23       16.15      1.93 o
   7   6   7       27.82       30.50      2.59 o
  -8   7   7        0.00        0.44      1.35 o
  -7   7   7       11.43       11.22      1.62 o
  -6   7   7        5.94        7.27      1.00 o
  -5   7   7       33.46       37.40      1.63 o
  -4   7   7       51.15       53.43      1.45 o
  -3   7   7       36.19       36.40      1.20 o
  -2   7   7        0.85        2.10      0.56 o
  -1   7   7      534.54      498.90      4.80 o
   0   7   7       95.79       85.90      1.43 o
   1   7   7       15.04       10.02      0.61 o
   2   7   7      172.94      156.33      2.62 o
   3   7   7      451.69      451.15      6.40 o
   4   7   7       88.44       86.36      2.70 o
   5   7   7       51.44       46.89      2.62 o
   6   7   7        0.08       -0.98      0.98 o
  -7   8   7        2.24        3.20      1.70 o
  -6   8   7        4.99        6.07      1.18 o
  -5   8   7        2.28        1.91      0.67 o
  -4   8   7       34.01       36.85      1.25 o
  -3   8   7        4.54        4.18      0.50 o
  -2   8   7       38.16       39.49      1.40 o
  -1   8   7      248.00      241.45      3.72 o
   0   8   7       25.92       24.28      0.78 o
   1   8   7      311.85      299.21      3.86 o
   2   8   7      177.30      170.49      2.72 o
   3   8   7      201.55      209.81      3.31 o
   4   8   7       11.93       12.80      1.39 o
   5   8   7       68.64       60.17      2.45 o
   6   8   7        0.02        0.62      1.09 o
  -7   9   7       34.13       29.58      1.99 o
  -6   9   7       21.18       22.83      1.87 o
  -5   9   7       34.26       32.60      2.17 o
  -4   9   7       25.12       28.95      2.04 o
  -3   9   7        0.21        0.29      0.64 o
  -2   9   7      100.62       97.75      1.99 o
  -1   9   7       90.47       83.48      3.02 o
   0   9   7      559.10      562.16      9.95 o
   1   9   7      233.47      241.88      6.89 o
   2   9   7      154.22      158.62      2.67 o
   3   9   7        9.08        6.45      0.79 o
   4   9   7        0.29       -0.12      1.03 o
   5   9   7       13.17       10.88      1.37 o
  -6  10   7        0.16       -0.16      1.16 o
  -5  10   7       40.50       39.75      2.57 o
  -4  10   7       15.85       13.44      1.01 o
  -3  10   7        0.02       -0.58      1.22 o
  -2  10   7        8.45        6.66      1.51 o
  -1  10   7        7.37        7.46      1.25 o
   0  10   7        0.23        0.81      1.05 o
   1  10   7       58.11       56.47      5.55 o
   2  10   7       35.26       25.91      2.85 o
   3  10   7       23.18       24.65      1.69 o
   4  10   7        4.17        4.08      1.23 o
   5  10   7       11.37       10.47      1.17 o
  -5  11   7        7.54       10.28      1.25 o
  -4  11   7       13.47        7.03      1.81 o
  -3  11   7        8.26        8.37      1.68 o
  -2  11   7        0.82        0.21      1.20 o
  -1  11   7        5.66        4.32      1.19 o
   0  11   7        0.00        0.24      1.40 o
   1  11   7        7.82        8.62      1.89 o
   2  11   7        0.66        2.68      2.72 o
   3  11   7       29.12       22.06      2.79 o
   4  11   7        1.27        5.28      2.17 o
  -4  12   7       12.59       11.32      3.35 o
  -3  12   7        6.79        3.80      1.62 o
  -2  12   7        9.47        6.11      1.59 o
  -1  12   7        2.29        0.23      1.11 o
   0  12   7        8.44       10.16      2.13 o
   1  12   7       22.98       23.82      4.98 o
   2  12   7        0.23        0.22      2.05 o
   3  12   7        0.02       -1.16      1.80 o
  -3  13   7        5.80        7.42      2.95 o
  -2  13   7        2.93        2.60      2.62 o
  -1  13   7       11.02       14.20      1.73 o
   0  13   7        7.54       10.93      1.64 o
   1  13   7       23.92       32.06      3.34 o
  -9   0   8        6.06        5.15      1.92 o
  -8   0   8       16.40       17.86      2.19 o
  -7   0   8        0.12       -1.44      1.44 o
  -6   0   8       19.61       17.66      2.15 o
  -5   0   8      246.82      252.49      8.58 o
  -4   0   8      253.91      252.96      5.66 o
  -3   0   8     1140.57     1101.20     17.58 o
  -2   0   8      310.11      311.40      4.88 o
  -1   0   8     1761.14     1789.79     33.01 o
   0   0   8      169.09      149.33      4.44 o
   1   0   8      108.33      100.29      3.65 o
   2   0   8       87.88       79.70      3.29 o
   3   0   8      909.69      871.19     17.93 o
   4   0   8       31.98       29.38      2.53 o
   5   0   8      424.91      455.50     19.44 o
   6   0   8       31.70       41.65      3.45 o
   7   0   8      194.54      195.56      8.99 o
  -9   1   8        0.20        1.03      2.03 o
  -8   1   8        2.24        1.00      1.06 o
  -7   1   8       18.27       15.91      1.64 o
  -6   1   8       29.00       31.22      1.69 o
  -5   1   8       63.52       61.34      1.64 o
  -4   1   8       23.69       24.40      1.02 o
  -3   1   8      170.72      183.89      2.73 o
  -2   1   8      456.53      469.31      5.35 o
  -1   1   8       19.04       20.95      1.19 o
   0   1   8       40.79       48.87      1.24 o
   1   1   8      108.47      100.45      2.53 o
   2   1   8      183.86      186.25      3.83 o
   3   1   8       15.05       18.21      1.34 o
   4   1   8        9.60        9.36      1.28 o
   5   1   8      526.78      542.28      9.24 o
   6   1   8        0.20        0.17      1.22 o
   7   1   8       39.60       42.59      2.68 o
  -9   2   8        0.15       -1.52      1.52 o
  -8   2   8        0.57       -0.86      1.09 o
  -7   2   8        1.88        0.06      1.06 o
  -6   2   8        2.48        1.71      0.82 o
  -5   2   8       19.22       18.30      1.11 o
  -4   2   8       92.14       87.01      1.84 o
  -3   2   8      123.19      113.98      1.73 o
  -2   2   8        0.28        0.19      0.27 o
  -1   2   8        2.42        1.91      0.50 o
   0   2   8       31.06       23.95      1.00 o
   1   2   8      230.49      208.67      2.87 o
   2   2   8       31.47       32.50      1.50 o
   3   2   8       26.68       22.95      1.57 o
   4   2   8       61.22       64.36      2.73 o
   5   2   8       52.12       55.40      2.49 o
   6   2   8        0.40        0.40      1.25 o
   7   2   8        0.07       -0.25      1.57 o
  -8   3   8        0.89       -0.40      1.01 o
  -7   3   8        4.24        2.12      1.06 o
  -6   3   8       46.86       44.52      1.61 o
  -5   3   8       38.73       34.02      1.23 o
  -4   3   8      158.02      164.78      2.55 o
  -3   3   8       42.98       33.22      0.86 o
  -2   3   8      155.39      150.96      1.66 o
  -1   3   8      243.29      224.42      2.97 o
   0   3   8       35.85       30.37      0.89 o
   1   3   8       78.83       69.75      1.47 o
   2   3   8        0.00        0.33      0.46 o
   3   3   8       54.47       64.18      1.92 o
   4   3   8       44.71       50.46      2.19 o
   5   3   8       20.65       20.40      1.66 o
   6   3   8       15.45       15.57      2.05 o
   7   3   8        0.03       -0.14      2.80 o
  -8   4   8        1.89        1.63      2.02 o
  -7   4   8        1.39        0.21      1.01 o
  -6   4   8        0.53       -0.49      0.86 o
  -5   4   8        0.00       -0.54      0.54 o
  -4   4   8       39.46       44.51      1.30 o
  -3   4   8       45.76       45.53      1.10 o
  -2   4   8      120.32      127.64      1.73 o
  -1   4   8      188.73      181.65      2.44 o
   0   4   8      377.76      389.08      4.53 o
   1   4   8      112.74      112.44      1.96 o
   2   4   8      432.76      419.94      5.06 o
   3   4   8        4.31        4.18      0.78 o
   4   4   8        1.38        0.31      0.75 o
   5   4   8       17.08       21.84      1.67 o
   6   4   8        0.05        0.28      1.51 o
   7   4   8        1.34       -0.33      2.31 o
  -8   5   8        0.03       -0.57      1.33 o
  -7   5   8        7.30        6.19      1.33 o
  -6   5   8        0.92        0.25      0.75 o
  -5   5   8        5.67        4.67      0.84 o
  -4   5   8        3.04        1.75      0.59 o
  -3   5   8       13.53       12.02      0.64 o
  -2   5   8       31.58       29.75      0.84 o
  -1   5   8      470.30      452.00      4.84 o
   0   5   8       85.72       82.98      1.61 o
   1   5   8       32.45       32.14      1.12 o
   2   5   8      163.72      147.63      2.88 o
   3   5   8       13.77       12.36      1.03 o
   4   5   8       37.74       39.25      1.87 o
   5   5   8       13.69       12.89      1.63 o
   6   5   8        6.00        4.41      1.51 o
  -8   6   8        1.01       -1.09      1.29 o
  -7   6   8        0.74        1.40      1.24 o
  -6   6   8        0.43        0.94      0.84 o
  -5   6   8       15.30       14.79      1.23 o
  -4   6   8       49.56       50.46      1.73 o
  -3   6   8      149.88      147.94      2.35 o
  -2   6   8       83.19       88.54      1.55 o
  -1   6   8      590.60      578.03      5.93 o
   0   6   8      109.91       82.71      1.54 o
   1   6   8      517.92      489.68      5.26 o
   2   6   8       57.76       50.92      1.35 o
   3   6   8       44.27       42.47      2.05 o
   4   6   8        6.13        4.31      1.59 o
   5   6   8        4.45        0.70      1.17 o
   6   6   8        2.64        1.25      1.42 o
  -7   7   8        9.42       10.76      2.77 o
  -6   7   8       69.35       74.12      2.67 o
  -5   7   8        5.47        4.22      0.85 o
  -4   7   8       53.60       53.20      1.78 o
  -3   7   8      177.97      179.77      3.40 o
  -2   7   8        1.55        1.06      0.49 o
  -1   7   8        2.10        1.39      0.67 o
   0   7   8      194.34      202.29      3.02 o
   1   7   8      573.39      603.10      7.13 o
   2   7   8       12.19       14.76      1.07 o
   3   7   8      166.91      149.89      3.59 o
   4   7   8       56.66       53.81      3.03 o
   5   7   8       17.11       20.07      2.22 o
   6   7   8        0.09        0.31      1.12 o
  -7   8   8       28.26       30.24      2.21 o
  -6   8   8       21.72       22.21      1.64 o
  -5   8   8       18.24       18.93      1.40 o
  -4   8   8       62.25       62.81      1.67 o
  -3   8   8      131.76      128.75      2.29 o
  -2   8   8      495.64      488.05      5.47 o
  -1   8   8       95.32       97.83      2.03 o
   0   8   8      327.68      325.06      4.19 o
   1   8   8      135.21      147.04      2.59 o
   2   8   8      121.37      118.38      2.35 o
   3   8   8        0.87        0.76      0.84 o
   4   8   8        7.72        9.03      1.42 o
   5   8   8       19.30       19.19      1.64 o
  -6   9   8        6.83        7.38      1.13 o
  -5   9   8        3.16        3.90      0.73 o
  -4   9   8        0.99        2.17      1.05 o
  -3   9   8       30.77       31.29      1.51 o
  -2   9   8        4.09        2.39      0.58 o
  -1   9   8      131.63      126.56      2.89 o
   0   9   8        3.40        2.73      0.69 o
   1   9   8        2.11        1.05      1.09 o
   2   9   8        0.70        0.94      0.49 o
   3   9   8      100.33       90.79      2.58 o
   4   9   8        9.91        9.65      1.24 o
   5   9   8        0.17        1.28      1.06 o
  -6  10   8        0.04       -1.13      1.13 o
  -5  10   8        4.74        6.17      1.47 o
  -4  10   8        2.63        0.83      0.93 o
  -3  10   8       22.94       18.60      0.99 o
  -2  10   8       17.11       18.65      2.13 o
  -1  10   8        0.44        0.21      1.29 o
   0  10   8       49.37       50.21      3.12 o
   1  10   8       71.28       58.38      3.52 o
   2  10   8        1.19        1.80      1.48 o
   3  10   8        0.23       -0.02      1.04 o
   4  10   8        0.62       -0.56      0.98 o
  -5  11   8        2.11        2.04      1.32 o
  -4  11   8        0.02       -0.12      2.63 o
  -3  11   8        6.87        4.90      1.63 o
  -2  11   8        1.42       -0.72      1.29 o
  -1  11   8        8.67       13.52      2.33 o
   0  11   8        2.08        0.11      1.42 o
   1  11   8       20.65       23.96      2.78 o
   2  11   8        0.82        0.00      1.53 o
   3  11   8        2.54       -0.65      1.63 o
  -4  12   8        0.47       -1.97      1.97 o
  -3  12   8        0.00        1.91      2.55 o
  -2  12   8        1.38        1.77      2.28 o
  -1  12   8       25.65       30.96      2.24 o
   0  12   8        4.49        6.21      2.20 o
   1  12   8       27.18       34.63      3.69 o
   2  12   8        7.62        9.39      2.32 o
  -2  13   8        0.17       -1.46      1.82 o
  -1  13   8        3.02        3.78      1.44 o
   0  13   8        6.78       10.39      2.24 o
  -8   1   9        0.57       -1.06      1.06 o
  -7   1   9       22.14       19.08      1.85 o
  -6   1   9        6.70        5.22      1.22 o
  -5   1   9      192.39      182.56      4.44 o
  -4   1   9       61.79       57.16      1.54 o
  -3   1   9      210.31      212.47      3.07 o
  -2   1   9        9.60        7.61      0.53 o
  -1   1   9       18.09       15.04      1.09 o
   0   1   9      133.36      122.70      2.26 o
   1   1   9      167.52      169.74      3.66 o
   2   1   9        5.64        4.07      0.91 o
   3   1   9      486.77      524.18      8.61 o
   4   1   9       78.81       86.13      2.97 o
   5   1   9      134.27      129.03      3.92 o
   6   1   9       13.31       11.65      1.80 o
   7   1   9        0.86       -1.40      1.40 o
  -8   2   9        9.31       10.02      1.45 o
  -7   2   9        4.65        4.98      1.19 o
  -6   2   9        0.06        0.61      0.85 o
  -5   2   9       25.46       23.95      1.19 o
  -4   2   9        0.01        0.04      0.49 o
  -3   2   9       54.11       49.37      1.12 o
  -2   2   9       94.81       91.95      1.99 o
  -1   2   9      177.33      157.54      3.04 o
   0   2   9      113.47      130.53      2.72 o
   1   2   9        0.59        1.54      0.49 o
   2   2   9       14.20       12.84      0.97 o
   3   2   9     1040.44      971.49     14.13 o
   4   2   9       40.90       44.03      2.18 o
   5   2   9       40.78       41.40      2.33 o
   6   2   9       18.68       18.15      2.17 o
   7   2   9        6.31        4.07      2.02 o
  -8   3   9        0.15        0.15      1.08 o
  -7   3   9        4.02        3.44      1.20 o
  -6   3   9        3.57        3.17      0.90 o
  -5   3   9      144.86      142.27      2.73 o
  -4   3   9        1.93        1.87      0.60 o
  -3   3   9       32.47       32.46      0.93 o
  -2   3   9      128.62      125.84      1.60 o
  -1   3   9      125.41      131.79      2.25 o
   0   3   9      249.14      252.89      3.31 o
   1   3   9      406.40      381.45      5.33 o
   2   3   9        5.66        5.36      0.78 o
   3   3   9      230.35      232.04      4.14 o
   4   3   9        8.94        9.60      1.32 o
   5   3   9       97.44       99.45      3.40 o
   6   3   9        0.00       -1.00      1.42 o
  -8   4   9        5.89        5.83      1.46 o
  -7   4   9       10.18        4.68      1.47 o
  -6   4   9       33.64       35.68      1.77 o
  -5   4   9       72.29       71.51      2.10 o
  -4   4   9        0.48       -0.56      0.56 o
  -3   4   9      199.72      216.54      2.44 o
  -2   4   9       62.86       66.96      1.19 o
  -1   4   9        0.01       -0.10      0.37 o
   0   4   9       40.92       42.04      1.18 o
   1   4   9        0.10        0.02      0.48 o
   2   4   9       43.66       46.60      1.59 o
   3   4   9       79.80       88.83      2.36 o
   4   4   9       23.60       25.63      1.49 o
   5   4   9       58.79       53.20      2.45 o
   6   4   9        0.08       -1.30      1.30 o
  -8   5   9        0.03       -0.91      1.28 o
  -7   5   9        0.68       -1.08      1.08 o
  -6   5   9       29.59       32.41      2.14 o
  -5   5   9        0.03       -0.80      0.80 o
  -4   5   9      223.69      232.85      4.85 o
  -3   5   9      580.80      587.88      5.50 o
  -2   5   9       25.12       31.92      0.94 o
  -1   5   9       25.99       23.39      0.90 o
   0   5   9      203.02      216.49      3.28 o
   1   5   9      108.09       99.54      2.26 o
   2   5   9        7.57       11.85      1.01 o
   3   5   9        0.02       -0.26      0.66 o
   4   5   9       25.70       22.27      1.80 o
   5   5   9       58.10       61.82      2.93 o
   6   5   9        7.46       11.38      1.82 o
  -8   6   9       13.77       12.92      3.17 o
  -7   6   9        0.17       -1.03      1.03 o
  -6   6   9       26.12       29.94      1.85 o
  -5   6   9       10.21        9.93      1.43 o
  -4   6   9       14.44       15.01      1.30 o
  -3   6   9      228.67      226.03      3.59 o
  -2   6   9       13.10       11.82      0.77 o
  -1   6   9      644.74      655.24      6.93 o
   0   6   9      119.14      114.21      1.94 o
   1   6   9        1.69        2.13      0.60 o
   2   6   9      354.34      336.22      5.77 o
   3   6   9       25.32       21.84      1.63 o
   4   6   9        4.69        3.02      1.21 o
   5   6   9       23.38       25.23      2.50 o
   6   6   9        1.76        3.94      1.54 o
  -7   7   9        8.92        8.03      1.56 o
  -6   7   9        0.63        0.19      0.88 o
  -5   7   9       55.46       57.32      2.54 o
  -4   7   9       75.81       80.45      3.26 o
  -3   7   9        8.44        7.72      0.91 o
  -2   7   9      435.24      433.05      5.58 o
  -1   7   9      519.59      524.51      6.40 o
   0   7   9      286.87      270.32      3.84 o
   1   7   9        7.54        5.30      0.94 o
   2   7   9        0.73        1.27      0.91 o
   3   7   9        0.14        0.02      0.82 o
   4   7   9        0.20       -0.53      0.93 o
   5   7   9        1.34        0.52      1.09 o
  -7   8   9        0.00       -1.23      1.81 o
  -6   8   9        0.43        1.44      1.45 o
  -5   8   9       19.83       19.31      1.44 o
  -4   8   9       21.53       20.72      1.37 o
  -3   8   9       34.51       35.32      1.39 o
  -2   8   9        3.28        3.25      0.64 o
  -1   8   9       48.92       55.51      1.47 o
   0   8   9       19.09       15.14      0.86 o
   1   8   9      390.89      363.79      5.32 o
   2   8   9        5.23        6.29      1.02 o
   3   8   9       11.57        9.70      1.23 o
   4   8   9        0.83        0.47      1.00 o
   5   8   9        0.06        0.86      1.09 o
  -6   9   9       19.78       16.94      2.66 o
  -5   9   9        8.28        6.42      1.11 o
  -4   9   9       37.47       32.76      1.33 o
  -3   9   9        6.41        5.52      0.66 o
  -2   9   9       38.35       39.30      1.65 o
  -1   9   9       49.88       44.92      1.30 o
   0   9   9       73.78       74.61      1.55 o
   1   9   9        2.76        1.60      0.56 o
   2   9   9       21.56       24.12      1.41 o
   3   9   9       79.40       70.41      4.02 o
   4   9   9        3.77        3.14      1.75 o
  -5  10   9        5.62        4.07      3.48 o
  -4  10   9        6.82        4.78      1.31 o
  -3  10   9        4.50        6.26      1.71 o
  -2  10   9        1.64        0.11      0.54 o
  -1  10   9       41.80       48.76      3.32 o
   0  10   9        3.47        4.42      5.22 o
   1  10   9       20.30       25.42      2.75 o
   2  10   9        8.25        5.21      0.96 o
   3  10   9        0.02        0.71      0.74 o
   4  10   9        0.02       -0.02      0.87 o
  -4  11   9        1.71       -0.09      2.15 o
  -3  11   9        0.59        1.16      1.51 o
  -2  11   9       52.81       59.88      3.54 o
  -1  11   9       23.25       34.95      3.15 o
   0  11   9        0.17        0.64      1.58 o
   1  11   9        2.82        1.73      1.66 o
   2  11   9        0.09        1.02      1.65 o
   3  11   9        0.11        1.89      1.95 o
  -3  12   9        9.27       15.20      3.60 o
  -2  12   9        0.00        0.34      1.50 o
  -1  12   9       14.41       20.78      2.08 o
   0  12   9        7.26        7.20      2.08 o
   1  12   9       24.13       30.35      4.68 o
  -8   0  10        0.00        2.28      2.22 o
  -7   0  10       19.02       17.87      2.65 o
  -6   0  10      113.75      101.60      4.72 o
  -5   0  10       67.84       65.79      3.94 o
  -4   0  10        2.51        1.66      0.72 o
  -3   0  10        2.20        3.52      0.60 o
  -2   0  10       77.02       78.88      2.88 o
  -1   0  10      208.97      206.05      5.96 o
   0   0  10        4.78        4.70      1.51 o
   1   0  10       55.93       57.55      3.10 o
   2   0  10      530.74      549.58     18.34 o
   3   0  10      459.28      441.33     10.96 o
   4   0  10       63.78       56.81      3.69 o
   5   0  10        3.35        3.11      1.92 o
   6   0  10        1.06        0.88      2.12 o
  -8   1  10        2.76        1.86      1.50 o
  -7   1  10       10.48        9.60      1.60 o
  -6   1  10        6.96        6.65      1.22 o
  -5   1  10       44.78       42.90      1.65 o
  -4   1  10      133.74      128.87      2.42 o
  -3   1  10       88.85       87.45      2.21 o
  -2   1  10        6.52        3.41      0.69 o
  -1   1  10      107.71       99.16      2.70 o
   0   1  10      142.41      148.43      3.46 o
   1   1  10     1037.92      956.35     11.85 o
   2   1  10      137.38      149.31      3.70 o
   3   1  10       28.73       30.35      1.92 o
   4   1  10       25.80       28.08      2.13 o
   5   1  10       39.00       38.73      3.18 o
   6   1  10        1.50        1.31      1.36 o
  -8   2  10        8.57        5.76      1.97 o
  -7   2  10       87.92       87.65      2.83 o
  -6   2  10       10.14        9.61      1.21 o
  -5   2  10       43.83       44.37      1.66 o
  -4   2  10        2.19        1.85      0.62 o
  -3   2  10      153.66      161.90      2.53 o
  -2   2  10      147.15      136.09      3.57 o
  -1   2  10       34.96       30.83      1.63 o
   0   2  10      184.95      167.25      3.75 o
   1   2  10     1270.49     1246.81     14.98 o
   2   2  10        1.45        0.09      0.71 o
   3   2  10      211.06      229.66      4.98 o
   4   2  10        0.05        0.10      1.05 o
   5   2  10       15.96       13.96      1.75 o
   6   2  10        0.28       -0.08      1.33 o
  -8   3  10        5.98        7.32      1.43 o
  -7   3  10       11.25       12.32      1.56 o
  -6   3  10        1.55        0.58      0.91 o
  -5   3  10       41.59       43.96      1.65 o
  -4   3  10       23.23       23.61      1.15 o
  -3   3  10       46.23       47.09      1.45 o
  -2   3  10       75.65       84.47      1.54 o
  -1   3  10        2.52        4.02      0.74 o
   0   3  10       11.29       13.53      0.99 o
   1   3  10      129.14      117.60      2.44 o
   2   3  10       22.61       25.91      1.30 o
   3   3  10      435.00      422.38      6.41 o
   4   3  10       37.35       43.13      1.90 o
   5   3  10       19.83       23.56      2.27 o
   6   3  10        1.19        0.58      1.91 o
  -8   4  10        5.90        4.23      1.45 o
  -7   4  10       24.29       19.54      2.06 o
  -6   4  10       65.27       68.32      2.69 o
  -5   4  10       62.46       66.64      2.05 o
  -4   4  10       71.54       70.38      1.84 o
  -3   4  10       96.81      100.16      1.68 o
  -2   4  10      182.73      192.02      2.40 o
  -1   4  10      839.76      803.94      8.76 o
   0   4  10        2.89        5.75      0.96 o
   1   4  10        0.16       -0.32      0.57 o
   2   4  10        4.92        5.97      0.87 o
   3   4  10        8.24        7.83      1.02 o
   4   4  10        4.22        5.30      1.14 o
   5   4  10        1.74        2.11      1.30 o
   6   4  10        1.44       -0.41      1.37 o
  -8   5  10        3.24        5.45      2.20 o
  -7   5  10        5.98        4.10      1.47 o
  -6   5  10       12.71       11.68      1.65 o
  -5   5  10      257.10      265.55      5.28 o
  -4   5  10        0.30       -0.73      0.73 o
  -3   5  10      191.72      193.36      2.97 o
  -2   5  10       88.76       83.50      2.27 o
  -1   5  10       96.79       87.40      2.27 o
   0   5  10       94.43       90.56      1.97 o
   1   5  10      171.77      176.06      3.26 o
   2   5  10        6.33        7.99      0.95 o
   3   5  10      106.73       97.14      3.16 o
   4   5  10        1.27        1.48      1.16 o
   5   5  10       17.16       19.84      2.02 o
   6   5  10        0.00       -1.36      1.36 o
  -7   6  10        8.84        8.95      1.52 o
  -6   6  10        0.38        0.83      1.20 o
  -5   6  10       52.65       53.89      2.67 o
  -4   6  10      140.04      135.46      5.15 o
  -3   6  10      247.86      244.14      4.11 o
  -2   6  10        5.00        4.02      0.74 o
  -1   6  10       13.76       14.12      1.20 o
   0   6  10        1.11        0.90      0.74 o
   1   6  10        7.98        7.32      1.01 o
   2   6  10       19.38       17.73      1.35 o
   3   6  10       12.96       13.87      1.51 o
   4   6  10       13.05       15.98      1.71 o
   5   6  10        7.52        6.41      2.01 o
  -7   7  10        0.05       -0.10      1.27 o
  -6   7  10       11.30        7.60      1.31 o
  -5   7  10        0.27        0.31      1.16 o
  -4   7  10        1.26        1.68      1.03 o
  -3   7  10      100.88      104.76      2.50 o
  -2   7  10        7.77        8.97      0.97 o
  -1   7  10       93.80       79.55      2.35 o
   0   7  10      230.14      228.97      4.28 o
   1   7  10        6.98        5.93      0.96 o
   2   7  10        8.79        7.70      1.07 o
   3   7  10        0.08       -0.44      0.86 o
   4   7  10        0.59        0.55      1.07 o
   5   7  10        2.80        2.94      1.24 o
  -6   8  10        9.35        8.54      1.54 o
  -5   8  10       10.05        8.34      1.18 o
  -4   8  10       42.49       45.44      2.21 o
  -3   8  10        1.87        0.46      0.82 o
  -2   8  10      199.81      196.14      3.22 o
  -1   8  10        1.99        2.63      0.71 o
   0   8  10       11.27       11.57      1.09 o
   1   8  10       23.79       23.30      1.54 o
   2   8  10        3.29        0.56      0.83 o
   3   8  10        0.52        2.23      0.97 o
   4   8  10        2.42        2.28      1.09 o
  -6   9  10        1.97        0.55      1.08 o
  -5   9  10        3.24        3.61      1.88 o
  -4   9  10        0.59       -0.15      0.80 o
  -3   9  10        3.69        4.83      0.97 o
  -2   9  10       11.92       10.44      0.77 o
  -1   9  10        0.21        0.84      0.58 o
   0   9  10        4.87        1.89      0.80 o
   1   9  10       29.97       24.07      1.41 o
   2   9  10        1.97        0.01      0.82 o
   3   9  10        8.23        7.97      1.17 o
   4   9  10        0.57       -0.16      1.01 o
  -5  10  10       13.52       16.55      2.10 o
  -4  10  10       32.42       36.45      2.58 o
  -3  10  10        0.69        0.67      1.13 o
  -2  10  10       28.47       27.82      1.74 o
  -1  10  10       14.22       17.32      1.31 o
   0  10  10       31.40       38.27      2.75 o
   1  10  10       24.50       17.49      1.15 o
   2  10  10        0.26        0.25      0.73 o
   3  10  10       13.68       13.01      1.24 o
  -4  11  10        7.33        8.49      1.31 o
  -3  11  10       67.21       84.56      6.06 o
  -2  11  10        0.49       -1.77      1.77 o
  -1  11  10        6.15        4.22      2.68 o
   0  11  10        0.05        0.42      1.62 o
   1  11  10       17.75       18.69      2.51 o
   2  11  10        0.53       -1.16      1.80 o
  -2  12  10       11.03       13.82      3.57 o
  -1  12  10       56.65       50.65      5.54 o
   0  12  10        2.01        4.55      3.23 o
  -8   1  11        3.91        2.41      1.25 o
  -7   1  11       14.52       16.80      1.56 o
  -6   1  11        0.00       -0.03      0.90 o
  -5   1  11       41.07       42.35      1.79 o
  -4   1  11       20.33       19.11      0.87 o
  -3   1  11       62.31       66.63      1.30 o
  -2   1  11       49.07       39.63      1.56 o
  -1   1  11      145.73      149.69      3.82 o
   0   1  11      233.89      228.53      4.75 o
   1   1  11        9.39        9.02      1.23 o
   2   1  11        6.73        3.46      1.11 o
   3   1  11       11.97        7.15      1.34 o
   4   1  11        0.32       -1.02      1.02 o
   5   1  11        0.17       -1.11      1.11 o
   6   1  11        4.28        2.40      2.07 o
  -8   2  11        1.53        1.26      1.35 o
  -7   2  11        3.28        3.34      1.17 o
  -6   2  11       13.37       10.73      1.30 o
  -5   2  11       25.23       27.10      1.51 o
  -4   2  11        1.02        0.47      0.66 o
  -3   2  11       38.33       33.12      0.98 o
  -2   2  11       37.44       35.63      1.94 o
  -1   2  11      657.37      617.13      9.71 o
   0   2  11      140.13      161.61      3.87 o
   1   2  11       12.04       13.00      1.37 o
   2   2  11       80.47       84.52      3.02 o
   3   2  11        5.48        3.49      0.95 o
   4   2  11        0.09       -0.96      0.96 o
   5   2  11        0.97        0.76      1.29 o
   6   2  11        2.16       -2.43      2.43 o
  -8   3  11        1.04        0.34      1.33 o
  -7   3  11        1.94        3.05      1.29 o
  -6   3  11       23.84       22.21      1.72 o
  -5   3  11      187.25      202.92      4.04 o
  -4   3  11       95.60      102.90      2.42 o
  -3   3  11      286.26      296.86      3.71 o
  -2   3  11      325.47      334.98      4.27 o
  -1   3  11      526.89      533.34      8.67 o
   0   3  11        1.25        2.04      0.96 o
   1   3  11      323.36      326.10      6.14 o
   2   3  11        5.64        7.24      1.27 o
   3   3  11       67.74       55.67      2.03 o
   4   3  11        8.54        7.38      1.18 o
   5   3  11       25.64       26.76      2.00 o
  -7   4  11      101.46      104.12      3.94 o
  -6   4  11       15.26       12.32      1.53 o
  -5   4  11        7.47        7.53      1.21 o
  -4   4  11        9.24       10.50      1.03 o
  -3   4  11       26.77       24.76      1.12 o
  -2   4  11       12.84       12.10      0.81 o
  -1   4  11       17.11       19.85      1.45 o
   0   4  11       46.10       37.25      1.85 o
   1   4  11     1086.18      999.92     14.55 o
   2   4  11       82.79       88.87      2.49 o
   3   4  11       14.17       10.72      1.71 o
   4   4  11        0.16       -1.29      1.49 o
   5   4  11        0.60        1.13      1.63 o
  -7   5  11       16.36       17.71      2.03 o
  -6   5  11       13.51       14.76      1.76 o
  -5   5  11       16.90       15.93      1.67 o
  -4   5  11        1.66        1.36      0.93 o
  -3   5  11      366.11      377.13      5.18 o
  -2   5  11       18.43       15.30      0.96 o
  -1   5  11      255.30      253.32      5.30 o
   0   5  11       15.93       13.35      1.17 o
   1   5  11        0.01       -0.01      0.98 o
   2   5  11       23.19       23.10      1.74 o
   3   5  11       31.47       22.05      1.74 o
   4   5  11        0.98        1.84      1.18 o
   5   5  11       24.14       18.51      2.61 o
  -7   6  11        9.05        4.14      1.38 o
  -6   6  11       15.23       15.42      1.81 o
  -5   6  11       81.90       80.75      3.21 o
  -4   6  11        4.62        3.81      1.18 o
  -3   6  11        7.49        8.70      1.05 o
  -2   6  11      118.04      125.76      2.90 o
  -1   6  11      278.49      267.76      5.84 o
   0   6  11       23.27       26.70      1.86 o
   1   6  11       35.93       37.20      2.20 o
   2   6  11        5.22        4.56      1.28 o
   3   6  11       49.16       43.43      3.05 o
   4   6  11        4.14        2.15      1.74 o
   5   6  11        8.30        7.53      2.15 o
  -6   7  11       18.71       16.90      1.86 o
  -5   7  11        0.17       -0.26      1.69 o
  -4   7  11       18.27       17.10      1.68 o
  -3   7  11       30.41       29.50      2.14 o
  -2   7  11        8.95       11.05      1.16 o
  -1   7  11        1.62        2.42      1.00 o
   0   7  11        0.25        0.51      0.90 o
   1   7  11        2.89        0.98      1.02 o
   2   7  11        0.47       -0.36      1.38 o
   3   7  11        5.63        5.50      1.44 o
   4   7  11        4.05        8.95      1.75 o
  -6   8  11        4.91        4.84      1.32 o
  -5   8  11        5.26        4.94      1.34 o
  -4   8  11       35.48       39.44      2.13 o
  -3   8  11        0.36        1.41      1.00 o
  -2   8  11       24.72       30.26      1.60 o
  -1   8  11        2.14        0.54      0.92 o
   0   8  11        8.41        6.70      2.12 o
   1   8  11        7.15        5.89      1.25 o
   2   8  11        0.87       -0.93      0.93 o
   3   8  11        8.86        7.95      1.49 o
   4   8  11       11.96       10.48      1.77 o
  -5   9  11        1.48       -0.42      1.19 o
  -4   9  11      110.53      120.55      3.57 o
  -3   9  11       65.31       79.50      2.75 o
  -2   9  11       50.52       58.63      2.65 o
  -1   9  11       25.95       25.49      2.31 o
   0   9  11        0.60        0.28      1.28 o
   1   9  11       13.34       13.13      1.41 o
   2   9  11       12.65       13.72      1.58 o
   3   9  11       35.58       46.25      2.49 o
  -4  10  11        2.69        0.86      1.40 o
  -3  10  11       19.68       20.18      3.20 o
  -2  10  11        5.44        0.41      1.69 o
  -1  10  11       81.84       80.57      3.44 o
   0  10  11        5.35        4.03      0.82 o
   1  10  11        3.63        3.97      0.96 o
   2  10  11        5.50        5.96      1.17 o
  -3  11  11       17.37       19.87      1.59 o
  -2  11  11        6.16        4.32      3.45 o
  -1  11  11        0.98        3.51      2.68 o
   0  11  11        1.56       -0.12      2.71 o
  -8   0  12        5.32        7.66      4.03 o
  -7   0  12        0.34       -1.18      1.82 o
  -6   0  12       10.89       14.15      2.50 o
  -5   0  12       58.81       67.70      5.35 o
  -4   0  12       16.87       17.88      2.33 o
  -3   0  12        2.33       -1.03      1.23 o
  -2   0  12       62.08       66.84      2.93 o
  -1   0  12      300.28      302.91     14.71 o
   0   0  12        0.04       -0.74      1.18 o
   1   0  12       59.49       59.84      6.43 o
   2   0  12        6.96       14.09      2.25 o
   3   0  12        2.63        0.42      1.47 o
   4   0  12       15.02       14.81      2.58 o
   5   0  12        2.05        2.44      2.06 o
  -7   1  12       11.49       13.62      1.90 o
  -6   1  12        2.21        1.89      1.31 o
  -5   1  12        0.09       -1.04      1.04 o
  -4   1  12        6.98        9.22      1.37 o
  -3   1  12       19.88       17.89      1.37 o
  -2   1  12       86.95       94.90      2.49 o
  -1   1  12      112.46       97.54      3.02 o
   0   1  12        4.09        3.11      1.01 o
   1   1  12       70.03       65.96      3.35 o
   2   1  12        1.88        2.71      1.10 o
   3   1  12        8.39        7.64      1.41 o
   4   1  12        2.41        2.65      1.31 o
   5   1  12        0.11        0.65      1.35 o
  -7   2  12       75.18       81.65      3.17 o
  -6   2  12       41.79       41.86      2.01 o
  -5   2  12        7.33        9.30      1.14 o
  -4   2  12      230.51      237.18      5.24 o
  -3   2  12      197.39      206.90      4.23 o
  -2   2  12       55.42       57.17      1.69 o
  -1   2  12       51.86       48.83      2.89 o
   0   2  12       43.43       44.14      2.11 o
   1   2  12      196.46      156.73      4.98 o
   2   2  12       24.92       24.20      1.79 o
   3   2  12        0.38        0.88      1.11 o
   4   2  12       22.73       24.00      2.03 o
   5   2  12        3.78        2.91      1.61 o
  -7   3  12       46.87       48.98      2.52 o
  -6   3  12        0.50        0.69      1.09 o
  -5   3  12       31.61       35.17      1.75 o
  -4   3  12       49.59       47.81      1.87 o
  -3   3  12      242.58      239.55      6.88 o
  -2   3  12       55.62       42.45      1.59 o
  -1   3  12      694.53      632.37     10.12 o
   0   3  12      162.35      163.97      4.05 o
   1   3  12       50.49       32.41      1.91 o
   2   3  12        1.51        2.11      1.07 o
   3   3  12        0.54       -0.40      1.02 o
   4   3  12        6.23        4.06      1.65 o
   5   3  12       17.96       13.59      2.67 o
  -7   4  12        2.10        1.98      2.07 o
  -6   4  12        5.11        7.08      1.51 o
  -5   4  12      284.63      295.88      5.83 o
  -4   4  12       18.78       18.38      1.98 o
  -3   4  12        7.38        8.78      1.20 o
  -2   4  12        4.08        5.08      0.89 o
  -1   4  12      184.71      199.12      3.92 o
   0   4  12        2.14        0.52      1.08 o
   1   4  12       28.08       30.17      1.85 o
   2   4  12       16.62       14.20      1.52 o
   3   4  12       99.79       82.64      6.60 o
   4   4  12       11.67        8.53      2.26 o
   5   4  12        5.81        8.07      3.88 o
  -7   5  12        3.75        2.46      1.95 o
  -6   5  12        0.93        0.31      1.21 o
  -5   5  12        1.47        0.63      1.10 o
  -4   5  12        6.51        3.36      1.22 o
  -3   5  12      225.01      229.51      5.23 o
  -2   5  12       20.74       19.80      1.48 o
  -1   5  12       82.96       74.14      2.55 o
   0   5  12       76.69       78.70      4.47 o
   1   5  12        4.82        5.45      1.66 o
   2   5  12        2.75        3.49      1.56 o
   3   5  12        0.00        0.46      1.41 o
   4   5  12        3.34        3.97      1.90 o
  -6   6  12        3.33        1.62      1.35 o
  -5   6  12        0.04        0.65      1.56 o
  -4   6  12        1.01        1.74      1.14 o
  -3   6  12      158.49      175.43      5.19 o
  -2   6  12        0.50       -0.26      1.41 o
  -1   6  12        3.97        5.94      1.29 o
   0   6  12        0.54        2.10      1.35 o
   1   6  12        0.82       -0.31      1.04 o
   2   6  12        0.34        1.23      1.18 o
   3   6  12        2.00        2.94      1.74 o
   4   6  12        1.92        1.89      1.78 o
  -6   7  12        3.56        3.81      1.49 o
  -5   7  12       11.85       17.11      3.79 o
  -4   7  12       11.71       12.54      1.60 o
  -3   7  12       34.84       32.87      2.06 o
  -2   7  12        0.04        1.97      0.92 o
  -1   7  12       81.32       86.79      4.74 o
   0   7  12        7.21        6.51      2.38 o
   1   7  12        0.86       -0.01      1.10 o
   2   7  12        2.98        2.78      1.34 o
   3   7  12       14.46       16.28      1.99 o
   4   7  12        9.80       11.29      3.14 o
  -5   8  12        2.16        2.03      1.42 o
  -4   8  12        0.27       -0.19      1.07 o
  -3   8  12        1.26       -0.34      0.99 o
  -2   8  12        1.64        2.18      0.96 o
  -1   8  12        8.44        7.62      1.45 o
   0   8  12       19.53       20.76      1.76 o
   1   8  12       22.34       20.27      1.81 o
   2   8  12       11.58       13.38      1.69 o
   3   8  12       16.35       15.74      1.91 o
  -4   9  12        0.07       -1.15      1.15 o
  -3   9  12       10.08       10.50      1.91 o
  -2   9  12       44.82       48.52      2.01 o
  -1   9  12        1.22       -0.22      0.97 o
   0   9  12        5.25        4.12      1.80 o
   1   9  12       16.62       18.34      1.69 o
   2   9  12       13.07       17.02      1.74 o
  -3  10  12        0.14        0.49      1.91 o
  -2  10  12        0.53        0.51      1.40 o
  -1  10  12       10.72       12.24      1.90 o
   0  10  12        3.26        2.97      1.02 o
   1  10  12       61.10       79.23      4.12 o
  -7   1  13       37.62       43.12      2.74 o
  -6   1  13       47.81       51.71      2.79 o
  -5   1  13        1.73        1.94      1.27 o
  -4   1  13        1.39        1.40      1.28 o
  -3   1  13      179.15      189.08      4.61 o
  -2   1  13       40.04       39.36      2.10 o
  -1   1  13        2.67        6.95      1.23 o
   0   1  13        0.49       -0.37      0.89 o
   1   1  13        4.88        0.37      1.02 o
   2   1  13       30.41       24.68      1.95 o
   3   1  13        0.63       -0.63      1.13 o
   4   1  13       26.06       30.01      3.03 o
  -7   2  13        0.31        0.67      1.62 o
  -6   2  13        1.25        4.78      1.52 o
  -5   2  13       34.77       34.67      2.24 o
  -4   2  13        1.07        1.26      1.09 o
  -3   2  13        7.77        6.15      1.30 o
  -2   2  13       13.66       15.92      1.27 o
  -1   2  13      221.65      173.79      4.32 o
   0   2  13        9.43       12.63      1.50 o
   1   2  13        6.13        5.11      1.57 o
   2   2  13        1.89        3.37      1.23 o
   3   2  13        0.88        1.20      1.23 o
   4   2  13        2.52        3.26      1.44 o
  -7   3  13       11.93       13.25      2.29 o
  -6   3  13       35.17       37.41      2.83 o
  -5   3  13        4.87        4.56      1.61 o
  -4   3  13        9.90       10.57      2.27 o
  -3   3  13        5.30        5.13      1.23 o
  -2   3  13       32.16       28.15      1.52 o
  -1   3  13       30.50       20.05      1.63 o
   0   3  13       40.66       37.32      2.05 o
   1   3  13       29.11       26.16      1.87 o
   2   3  13       22.82       22.46      1.91 o
   3   3  13        0.05       -0.68      1.21 o
   4   3  13        3.41        2.13      1.92 o
  -7   4  13        4.13        5.69      3.57 o
  -6   4  13       25.34       17.89      3.25 o
  -5   4  13       10.65       11.85      2.31 o
  -4   4  13      106.11      103.76      4.01 o
  -3   4  13      268.89      262.50      6.62 o
  -2   4  13      118.31      124.05      4.15 o
  -1   4  13        0.13        0.40      0.81 o
   0   4  13        0.01       -0.02      0.90 o
   1   4  13        0.21        0.72      1.13 o
   2   4  13        9.34       12.59      2.31 o
   3   4  13       15.29       11.72      2.37 o
   4   4  13        2.86        0.94      1.87 o
  -6   5  13        0.36        3.31      1.96 o
  -5   5  13       53.54       60.80      3.86 o
  -4   5  13       31.85       32.28      2.93 o
  -3   5  13       94.54       94.37      4.49 o
  -2   5  13        3.56        2.32      1.73 o
  -1   5  13       72.86       59.37      3.26 o
   0   5  13       10.52       10.55      1.56 o
   1   5  13       30.91       23.40      4.48 o
   2   5  13        3.47        0.72      1.53 o
   3   5  13       36.84       49.41      3.56 o
   4   5  13        0.24        3.18      1.98 o
  -6   6  13        7.05        8.66      2.88 o
  -5   6  13       97.39       93.54      8.09 o
  -4   6  13        1.71       -0.79      1.52 o
  -3   6  13       29.63       27.15      2.65 o
  -2   6  13       14.85       15.95      1.67 o
  -1   6  13        1.60        1.32      1.10 o
   0   6  13        0.17       -0.91      1.10 o
   1   6  13        8.17        7.90      1.55 o
   2   6  13        0.92        2.51      1.38 o
   3   6  13       21.56       18.16      2.61 o
  -5   7  13       62.41       69.43      4.09 o
  -4   7  13        5.74        8.02      1.86 o
  -3   7  13       46.34       44.91      3.05 o
  -2   7  13       16.92       16.65      3.91 o
  -1   7  13       15.90       15.12      1.67 o
   0   7  13        0.09       -0.36      1.06 o
   1   7  13       39.97       41.23      2.56 o
   2   7  13        9.39        9.96      1.77 o
   3   7  13        7.32        7.87      2.07 o
  -4   8  13       22.60       29.80      2.62 o
  -3   8  13       43.12       37.34      2.73 o
  -2   8  13        5.23        3.13      1.44 o
  -1   8  13        0.00       -1.37      1.69 o
   0   8  13        0.66        1.54      1.16 o
   1   8  13        0.14       -0.90      1.09 o
   2   8  13       12.64       18.19      1.98 o
  -3   9  13        0.17       -0.55      1.19 o
  -2   9  13        3.11        2.03      1.31 o
  -1   9  13       12.86       15.67      1.65 o
   0   9  13        7.53       10.60      2.01 o
   1   9  13       35.56       37.05      2.33 o
  -6   0  14       30.51       32.32      3.42 o
  -5   0  14      183.62      203.15      7.44 o
  -4   0  14       43.92       52.80      3.80 o
  -3   0  14       23.34       25.60      3.02 o
  -2   0  14        1.97        3.59      1.74 o
  -1   0  14       31.40       15.12      2.29 o
   0   0  14       30.04       22.08      2.80 o
   1   0  14        3.25        4.12      1.76 o
   2   0  14      116.68      127.46      5.77 o
   3   0  14        2.09        4.17      4.00 o
   4   0  14       55.59       74.31      6.06 o
  -6   1  14        3.52        3.63      1.58 o
  -5   1  14        3.24        4.71      1.46 o
  -4   1  14        7.65        3.73      1.34 o
  -3   1  14      197.08      177.45      4.63 o
  -2   1  14        3.75        4.42      1.28 o
  -1   1  14       14.08        9.04      1.39 o
   0   1  14        1.06       -0.62      1.00 o
   1   1  14        5.23        7.55      1.47 o
   2   1  14        0.11       -0.25      1.20 o
   3   1  14        6.75        7.65      1.69 o
   4   1  14       10.38       11.62      1.99 o
  -6   2  14        3.26        3.82      1.83 o
  -5   2  14        0.26        2.40      1.33 o
  -4   2  14       35.88       39.51      2.34 o
  -3   2  14        0.07        1.94      1.17 o
  -2   2  14       10.18        5.99      1.90 o
  -1   2  14       12.37       14.80      1.61 o
   0   2  14       18.46       16.73      1.69 o
   1   2  14        5.33        6.31      1.36 o
   2   2  14        7.67        9.69      1.61 o
   3   2  14        0.22        1.69      1.31 o
   4   2  14       14.10       22.23      3.22 o
  -6   3  14       18.24       16.87      2.37 o
  -5   3  14       15.24       12.01      2.10 o
  -4   3  14       24.82       28.88      2.61 o
  -3   3  14        4.93        2.37      1.22 o
  -2   3  14        3.75        3.29      1.19 o
  -1   3  14        0.39        1.36      0.92 o
   0   3  14        0.33        0.18      1.06 o
   1   3  14        8.31        6.32      1.40 o
   2   3  14        0.04        1.14      1.46 o
   3   3  14        2.26       -0.18      1.77 o
  -6   4  14       11.15       15.43      2.68 o
  -5   4  14       26.26       22.63      2.86 o
  -4   4  14        4.39        8.22      2.11 o
  -3   4  14        4.73        4.16      1.50 o
  -2   4  14        7.64        5.40      1.48 o
  -1   4  14        5.57        5.37      1.21 o
   0   4  14        0.76       -0.81      1.40 o
   1   4  14        8.72        8.65      2.54 o
   2   4  14       10.13       12.61      2.60 o
   3   4  14        4.11        4.20      2.11 o
  -5   5  14       23.62       21.66      2.83 o
  -4   5  14        9.87       10.23      2.45 o
  -3   5  14        5.07        4.52      1.81 o
  -2   5  14        4.92        1.83      1.57 o
  -1   5  14        0.60        0.14      1.15 o
   0   5  14        4.89        5.74      1.55 o
   1   5  14        4.55        6.12      1.56 o
   2   5  14       25.84       27.07      5.32 o
   3   5  14        8.41       16.68      2.71 o
  -5   6  14        0.15       -0.25      1.72 o
  -4   6  14        0.21        0.32      2.77 o
  -3   6  14       16.06       15.08      2.34 o
  -2   6  14        0.08       -1.39      1.39 o
  -1   6  14        3.78        3.79      1.36 o
   0   6  14       22.09       23.58      2.28 o
   1   6  14       12.23       15.08      1.92 o
   2   6  14        1.30        2.21      1.46 o
  -4   7  14        0.29        0.68      1.62 o
  -3   7  14        1.81        4.48      1.92 o
  -2   7  14        2.52       -1.04      1.32 o
  -1   7  14        6.49        8.79      1.96 o
   0   7  14        0.24       -1.09      1.67 o
   1   7  14       55.24       68.16      5.39 o
   2   7  14       12.67       14.68      3.51 o
  -3   8  14        6.96        5.86      1.90 o
  -2   8  14        4.93        5.55      1.82 o
  -1   8  14      113.38      134.65     10.00 o
   0   8  14       19.12       23.76      2.09 o
   1   8  14       43.50       52.96      4.74 o
  -6   1  15       18.92       18.37      2.23 o
  -5   1  15        7.68       11.06      1.88 o
  -4   1  15        0.48        1.54      1.30 o
  -3   1  15        1.71       -0.05      1.08 o
  -2   1  15       11.86       15.96      1.74 o
  -1   1  15        0.04       -1.10      1.10 o
   0   1  15       94.90       94.20      6.31 o
   1   1  15        0.03        3.50      1.36 o
   2   1  15       85.16      105.96      3.90 o
   3   1  15        2.91        6.52      1.72 o
  -6   2  15        3.37        2.16      1.75 o
  -5   2  15       56.63       59.61      3.49 o
  -4   2  15        1.66        0.06      1.32 o
  -3   2  15        9.46        7.28      1.46 o
  -2   2  15        7.23        5.28      1.37 o
  -1   2  15        2.78        4.53      1.31 o
   0   2  15        0.11       -0.34      1.08 o
   1   2  15        6.28        4.33      1.43 o
   2   2  15       20.40       22.71      2.17 o
   3   2  15       17.45       17.72      3.08 o
  -5   3  15        2.86        1.17      1.66 o
  -4   3  15        1.72        2.16      1.49 o
  -3   3  15        9.78        7.49      1.72 o
  -2   3  15        0.35        2.27      1.33 o
  -1   3  15       19.21       17.47      2.08 o
   0   3  15        5.29        3.98      2.64 o
   1   3  15        0.65       -0.72      1.63 o
   2   3  15        0.09        2.36      1.97 o
  -5   4  15        1.20       -1.25      1.72 o
  -4   4  15        6.92        7.12      2.26 o
  -3   4  15        0.49        2.09      1.79 o
  -2   4  15        0.45        3.35      2.49 o
  -1   4  15       24.80       30.24      3.00 o
   0   4  15        2.82        3.08      1.83 o
   1   4  15        1.67        0.41      2.05 o
   2   4  15        1.53        1.54      1.91 o
  -5   5  15        4.59        4.39      2.15 o
  -4   5  15        1.64        1.04      2.03 o
  -3   5  15        1.61        5.77      1.96 o
  -2   5  15        6.05        2.02      2.38 o
  -1   5  15        1.63        0.56      1.59 o
   0   5  15       10.03        9.00      1.73 o
   1   5  15       20.25       21.70      2.25 o
   2   5  15       32.27       32.96      4.74 o
  -4   6  15        3.72        3.75      1.99 o
  -3   6  15        1.72       -0.20      1.71 o
  -2   6  15        1.25       -1.27      1.64 o
  -1   6  15       20.02       27.59      2.96 o
   0   6  15       53.84       58.13      3.09 o
   1   6  15        1.70        0.94      1.43 o
  -3   7  15        8.18       15.22      4.14 o
  -2   7  15       26.79       33.40      3.03 o
  -1   7  15        6.43        7.61      2.42 o
   0   7  15        1.73        2.74      1.85 o
  -5   0  16        6.68        4.35      2.46 o
  -4   0  16        2.03        2.82      1.93 o
  -3   0  16        0.01       -1.88      1.88 o
  -2   0  16      100.44       87.32     10.96 o
  -1   0  16        8.99        8.72      2.31 o
   0   0  16      145.31      176.95      9.88 o
   1   0  16       12.85       21.95      3.18 o
   2   0  16       11.29       13.42      4.18 o
  -5   1  16        0.01       -0.02      1.49 o
  -4   1  16        3.67        2.22      1.52 o
  -3   1  16        0.01        0.30      1.31 o
  -2   1  16        0.27       -0.18      1.26 o
  -1   1  16        2.03        1.53      1.31 o
   0   1  16        5.78        6.38      1.57 o
   1   1  16       40.82       53.16      2.95 o
   2   1  16       19.80       25.12      3.39 o
  -5   2  16        3.91        0.37      3.14 o
  -4   2  16        0.18       -1.82      1.82 o
  -3   2  16        4.48        0.59      1.45 o
  -2   2  16       10.12       10.89      1.77 o
  -1   2  16        0.71       -0.21      1.26 o
   0   2  16       30.69       38.69      2.55 o
   1   2  16        1.26        2.33      1.55 o
  -4   3  16        4.66        5.21      4.25 o
  -3   3  16        1.15        1.38      1.50 o
  -2   3  16        0.03       -1.31      1.31 o
  -1   3  16        1.04        0.77      1.84 o
   0   3  16        7.31        7.64      2.45 o
   1   3  16        0.32        1.38      1.93 o
  -4   4  16        1.37        1.10      1.96 o
  -3   4  16        8.43       11.96      2.52 o
  -2   4  16       28.24       32.21      4.66 o
  -1   4  16        1.87       -0.59      1.73 o
   0   4  16       15.85       13.28      2.60 o
   1   4  16        0.22        4.77      3.32 o
  -3   5  16        1.15        3.84      2.00 o
  -2   5  16       18.65       18.89      2.82 o
  -1   5  16        0.03       -1.63      1.63 o
   0   5  16       17.02       26.20      3.08 o
  -3   1  17       10.47        9.20      1.92 o
  -2   1  17       68.74       76.01      3.48 o
  -1   1  17        7.17       13.26      2.04 o
   0   1  17       38.20       53.84      4.34 o
  -3   2  17        1.15        0.09      2.77 o
  -2   2  17        8.15        6.39      1.96 o
  -1   2  17       20.96       23.10      2.65 o
 
